# Supplementary material for: VPS13 has an important role in female germline development in Arabidopsis
Source: Plant J. 2026 May 10;126:e70898. doi: 10.1111/tpj.70898 (PMC13157975; doi:10.1111/tpj.70898)
Supplement: Supplementary file 2 — Table S1. List of differentially expressed genes (DEGs), differentially expressed miRNAs (DE miRNAs) and differentially expressed phasiRNAs and tasiRNAs (DE tasiRNAs and phasiRNAs) in vps13 versus wild‐type RNA‐seq and sRNA‐seq on inflorescences. [file TPJ-126-0-s003.xlsx]

## Sheet: DEGs
	WT1t	WT2t	WT3	vps1t	vps2t	vps3t	logFC	logCPM	F	PValue	FDR	symbol	description
UP-REGULATED
AT4G25200	0	0	0	628	5331	15720	-16.0378	6.30708	50.6686	0.000493458	0.0123587	MITOCHONDRION-LOCALIZED SMALL HEAT SHOCK PROTEIN 23.6 (HSP23.6-MITO)	AtHSP23.6-mito mRNA, nuclear gene encoding mitochondrial
AT5G51190	0	0	0	5221.95	3904.21	3541.31	-15.2	5.46974	926.688	1.65e-07	0.00025525	ETHYLENE RESPONSE FACTOR 105 (ERF105)	encodes a member of the ERF (ethylene response factor) subfamily B-3 of ERF/AP2 transcription factor family. The protein contains one AP2 domain. There are 18 members in this subfamily including ATERF-1, ATERF-2, AND ATERF-5. Involved in regulating root architecture and the response to cold stress.
AT3G51910	0	0	0	65	2241	7063	-14.8311	5.10124	27.4294	0.00229968	0.0332698	HEAT SHOCK TRANSCRIPTION FACTOR A7A (HSFA7A)	member of Heat Stress Transcription Factor (Hsf) family The mRNA is cell-to-cell mobile.
AT2G03130	0	0	0	2509	2044	1991	-14.2515	4.52225	729.776	3.23828e-07	0.000280088	NA	Ribosomal protein L12/ ATP-dependent Clp protease adaptor protein ClpS family protein;(source:Araport11)
AT5G54450	0	0	0	1770	2094	1747	-14.037	4.30808	596.535	5.71504e-07	0.000314966	DUF295 ORGANELLAR B 11 (ATDOB11)	hypothetical protein (DUF295);(source:Araport11)
AT1G53540	0	2	0	464	7011	17503	-13.6801	6.51123	52.9104	0.000105747	0.00462749	(HSP17.6C)	Member of the class I small heat-shock protein (sHSP) family, which accounts for the majority of sHSPs in maturing seeds
AT3G63350	0	0	0	0	725	3007	-13.5066	3.77881	14.0903	0.0104818	0.0913125	(AT-HSFA7B)	member of Heat Stress Transcription Factor (Hsf) family
AT2G38790	0	0	0	2277.64	691.37	180.61	-13.1473	3.42052	59.6443	0.000322553	0.0094916	NA	hypothetical protein;(source:Araport11)
AT4G27670	0	0	0	0	777	2046	-13.0997	3.37305	14.4417	0.00994617	0.088139	HEAT SHOCK PROTEIN 21 (HSP21)	Encodes Hsp21, a chloroplast located small heat shock protein. A structure model of Hsp21, obtained by homology modeling, single-particle electron microscopy, and lysine-specific chemical crosslinking, shows that the Hsp21 subunits are arranged in two hexameric discs, rotated by 25 degree in relation to each other.
AT4G12735	0	2	0	6836	5376	4712	-13.0566	5.88836	392.242	7.21486e-08	0.000249614	NA	Encodes a peroxisomal protein.
AT2G32130	0	0	0	1032	656	794	-12.8505	3.12471	225.088	8.75182e-06	0.00121586	CHIQUITA1-LIKE 7 (CHIQL7)	intracellular protein transporter, putative (DUF641);(source:Araport11)
AT5G44420	0	0	0	248	1585	343	-12.6829	2.95781	62.5052	0.000285183	0.00878696	PLANT DEFENSIN 1.2 (PDF1.2)	Encodes an ethylene- and jasmonate-responsive plant defensin. mRNA levels are not responsive to salicylic acid treatment; although jasmonate and salicylic acid can act synergistically to enhance the expression of this gene. Belongs to the plant defensin (PDF) family with the following members: At1g75830/PDF1.1, At5g44420/PDF1.2a, At2g26020/PDF1.2b, At5g44430/PDF1.2c, At2g26010/PDF1.3, At1g19610/P…
AT1G55673	0	0	0	0	1407.3	495.58	-12.5064	2.78213	13.9834	0.0106525	0.0923676	NA	hypothetical protein;(source:Araport11)
AT5G24640	0	2	0	7851	2429	1498	-12.4963	5.32996	126.437	4.85883e-06	0.000936375	(HRG2)	H2O2 response gene, sensor/responder of H2O2, involved in maintaining embryonic root meristem activity.
AT5G14490	0	0	0	571	509	470	-12.1753	2.45293	131.287	3.87312e-05	0.00259832	NAC DOMAIN CONTAINING PROTEIN 85 (NAC085)	NAC domain containing protein 85;(source:Araport11)
AT1G63030	0	0	0	1182	199	201	-12.1554	2.43326	54.6238	0.000405934	0.0109111	DWARF AND DELAYED FLOWERING 2 (ddf2)	encodes a member of the DREB subfamily A-1 of ERF/AP2 transcription factor family (DDF2). The protein contains one AP2 domain. There are six members in this subfamily, including CBF1, CBF2, and CBF3. Overexpression of this gene results in the reduction of gibberellic acid biosynthesis. This gene is expressed in all tissues examined, but most abundantly expressed in rosette leaves and stems. Overe…
AT2G26010	0	0	0	579	600	20	-11.7774	2.05799	30.5032	0.00177623	0.0281192	PLANT DEFENSIN 1.3 (PDF1.3)	Predicted to encode a PR (pathogenesis-related) protein. Belongs to the plant defensin (PDF) family with the following members: At1g75830/PDF1.1, At5g44420/PDF1.2a, At2g26020/PDF1.2b, At5g44430/PDF1.2c, At2g26010/PDF1.3, At1g19610/PDF1.4, At1g55010/PDF1.5, At2g02120/PDF2.1, At2g02100/PDF2.2, At2g02130/PDF2.3, At1g61070/PDF2.4, At5g63660/PDF2.5, At2g02140/PDF2.6, At5g38330/PDF3.1 and At4g30070/PDF…
AT4G12490	0	0	0	80	724.04	292.66	-11.7046	1.9855	43.6966	0.000722118	0.0158408	(AZI3)	Encodes a member of the AZI family of lipid transfer proteins. Contains a PRR domain that appears to be required for localization to the chloroplast.
AT2G05420	0	1	0	1138	1333	1286	-11.6669	3.73399	226.628	5.6489e-07	0.000314966	NA	TRAF-like family protein;(source:Araport11)
AT3G09275	0	0	0	266.57	646.77	0	-11.404	1.68796	12.6449	0.013149	0.105537	NA	Natural antisense transcript overlaps with AT3G59940;(source:Araport11)
AT5G24540	0	0	0	513	241	135	-11.3435	1.62834	52.0946	0.0004592	0.0118012	BETA GLUCOSIDASE 31 (BGLU31)	beta glucosidase 31;(source:Araport11)
AT3G54530	0	0	0	361	247	205	-11.2341	1.52	57.9391	0.000348031	0.0099831	NA	hypothetical protein;(source:Araport11)
AT5G44430	0	0	0	159	486	44	-11.0073	1.29602	30.4269	0.00178717	0.0282517	PLANT DEFENSIN 1.2C (PDF1.2c)	Predicted to encode a PR (pathogenesis-related) protein. Belongs to the plant defensin (PDF) family with the following members: At1g75830/PDF1.1, At5g44420/PDF1.2a, At2g26020/PDF1.2b, At5g44430/PDF1.2c, At2g26010/PDF1.3, At1g19610/PDF1.4, At1g55010/PDF1.5, At2g02120/PDF2.1, At2g02100/PDF2.2, At2g02130/PDF2.3, At1g61070/PDF2.4, At5g63660/PDF2.5, At2g02140/PDF2.6, At5g38330/PDF3.1 and At4g30070/PDF…
AT4G10250	0	10	0	0	4650	12707	-10.9826	5.9905	15.5631	0.00462936	0.0524098	(ATHSP22.0)	Columbia endomembrane-localized small heat shock protein
AT5G51440	5	53	0	33493	28506	38269	-10.8714	8.46782	57.0137	8.19348e-05	0.00397608	(HSP23.5)	HSP20-like chaperones superfamily protein;(source:Araport11)
AT2G40955	0	0	0	337	91	146.76	-10.7194	1.01284	35.2548	0.00124175	0.02241	NA	hypothetical protein;(source:Araport11)
AT2G04050	15	9	0	11354	8668	10745	-10.6535	6.75843	187.151	1.15014e-06	0.000447486	NA	MATE efflux family protein;(source:Araport11)
AT4G12480	0	1	0	684	904	290	-10.6238	2.72143	79.8382	2.53402e-05	0.00208738	EARLY ARABIDOPSIS ALUMINUM INDUCED 1 (EARLI1)	Encodes a putative lipid transfer protein, vernalization-responsive and cold-induced. It is involved in priming the SAR and ISR responses, specifically in propagating the cell-to-cell mobile signal. The kinases MPK3 (AT3G45640) and MPK6 (AT2G43790) promote the accumulation of AZI1/EARLI1 at plastids during defense priming induction. The kinases MPK3 (AT3G45640) and MPK6 (AT2G43790) promote the ac…
AT4G25930	0	3	0	1469	1554	1359	-10.5791	3.95102	131.05	4.26388e-06	0.000863482	DUF295 ORGANELLAR A 10 (ATDOA10)	DUF295 domain containing protein.
AT2G05440	0	0	0	157	61	285	-10.5723	0.867754	30.2477	0.00181319	0.028548	GLYCINE RICH PROTEIN 9 (GRP9)	GLYCINE RICH PROTEIN 9;(source:Araport11)
AT1G05163	0	0	0	464.78	46.41	5.38	-10.5184	0.816232	15.2298	0.0088729	0.0818606	NA	Natural antisense transcript overlaps with AT1G15410;(source:Araport11)
AT5G39180	0	0	0	137	28.72	291.13	-10.4385	0.736525	23.9486	0.00318006	0.0409824	NA	RmlC-like cupins superfamily protein;(source:Araport11)
AT2G39030	0	3	0	1139	1936	786	-10.3884	3.76737	95.8131	1.32367e-05	0.00145052	N-ACETYLTRANSFERASE ACTIVITY 1 (NATA1)	Encodes a protein that acts as an ornithine N-delta-acetyltransferase, leading to the formation of N-delta-actetylornithine. This compound is likely used in plant defense and levels of it are increased in Arabidopsis plants in response to MeJA and ABA. The mRNA is cell-to-cell mobile.
AT1G04463	0	0	0	140.99	72.8	180.17	-10.2095	0.512794	27.5737	0.00227074	0.0330196	NA	Natural antisense transcript overlaps with AT1G06450;(source:Araport11)
AT2G47520	0	12	0	4026	3252	4700	-10.1248	5.40448	83.5801	2.15447e-05	0.00191827	ETHYLENE RESPONSE FACTOR 71 (ERF71)	encodes a member of the ERF (ethylene response factor) subfamily B-2 of ERF/AP2 transcription factor family. The protein contains one AP2 domain. There are 5 members in this subfamily including RAP2.2 AND RAP2.12. It plays a role in hypoxia-induced root slanting.
AT3G03280	0	0	0	290	45	50	-10.1171	0.423826	21.1225	0.00426515	0.0499002	NA	PADRE protein up-regulated after infection by S. sclerotiorum.
AT3G13433	0	0	0	302	83	0	-10.1065	0.4137	9.77993	0.021948	0.144557	NA	transmembrane protein;(source:Araport11)
AT5G03975	0	0	0	0	88.47	255.95	-10.0668	0.372702	9.64081	0.0225588	0.147259	NA	Natural antisense transcript overlaps with AT5G25450;(source:Araport11)
AT3G25240	0	0	0	0	48	287	-10.0327	0.339362	9.14368	0.0249407	0.15695	(RXR1)	sulfate/thiosulfate import ATP-binding protein, putative (DUF506);(source:Araport11)
AT5G07330	0	0	0	0	120	180	-9.86038	0.172089	9.40448	0.0236506	0.151567	NA	Mutant has enhanced sensitivity to NaHCO3.
AT1G09463	0	0	0	199	65	53	-9.85239	0.16635	21.0653	0.00429196	0.050117	NA	Natural antisense transcript overlaps with AT1G74440;(source:Araport11)
AT2G22880	0	0	0	296.66	28.47	0	-9.84907	0.164094	8.58015	0.0280748	0.16882	(VQ12)	VQ motif-containing protein;(source:Araport11)
AT1G71000	8	3	0	69	1803	5814	-9.81822	4.81725	29.4759	0.000717202	0.015778	NA	Chaperone DnaJ-domain superfamily protein;(source:Araport11)
AT2G08650	0	0	0	247	0.59	54	-9.76094	0.0783191	10.6562	0.0185735	0.130192	NA	Natural antisense transcript overlaps with AT2G34080;(source:Araport11)
AT5G01900	0	0	0	90	151	46	-9.74149	0.0582326	20.3825	0.00463051	0.0524098	WRKY DNA-BINDING PROTEIN 62 (WRKY62)	member of WRKY Transcription Factor; Group III
AT3G54520	0	0	0	198	47	48	-9.73368	0.0516166	18.9596	0.00546183	0.0585804	NA	hypothetical protein;(source:Araport11)
AT5G55150	0	0	0	178	66	41	-9.69809	0.017137	19.172	0.0053255	0.0576802	FBOX/DUF295-RELATED 2 (ATFDR2)	F-box SKIP23-like protein (DUF295);(source:Araport11)
AT2G26020	0	0	0	0	250	23	-9.69735	0.0148916	8.13961	0.0309101	0.179273	PLANT DEFENSIN 1.2B (PDF1.2b)	Predicted to encode a PR (pathogenesis-related) protein. Belongs to the plant defensin (PDF) family with the following members: At1g75830/PDF1.1, At5g44420/PDF1.2a, At2g26020/PDF1.2b, At5g44430/PDF1.2c, At2g26010/PDF1.3, At1g19610/PDF1.4, At1g55010/PDF1.5, At2g02120/PDF2.1, At2g02100/PDF2.2, At2g02130/PDF2.3, At1g61070/PDF2.4, At5g63660/PDF2.5, At2g02140/PDF2.6, At5g38330/PDF3.1 and At4g30070/PDF…
AT3G02010	0	0	0	4.71	204.85	60.76	-9.68882	0.00648426	13.3375	0.0117685	0.0982792	NA	Pentatricopeptide repeat (PPR) superfamily protein;(source:Araport11)
AT5G52940	15	9	0	4496	6278	4567	-9.65483	5.76079	155.385	2.28489e-06	0.000588676	DUF295 ORGANELLAR B 5 (ATDOB5)	DUF295 domain protein.
AT5G06505	0	0	0	246.66	19.9	0	-9.56148	-0.113365	7.89117	0.0326832	0.185202	NA	Natural antisense transcript overlaps with AT5G43440;(source:Araport11)
AT2G41730	36	12	0	14822	7154	4839	-9.50945	6.53279	85.9005	1.95475e-05	0.00186994	(HRG1)	H2O2 response gene, sensor/responder of H2O2, involved in maintaining embryonic root meristem activity. Expression in rosette leaves is activated by high concentration of boron.
AT5G44563	0	0	0	255	0	2.01	-9.50211	-0.1702	6.57867	0.0447919	0.223895	NA	transmembrane protein;(source:Araport11)
AT5G60310	0	0	0	66	47	111	-9.40435	-0.267102	17.0289	0.00694835	0.0690785	L-TYPE LECTIN RECEPTOR KINASE I.10 (LECRK-I.10)	Concanavalin A-like lectin protein kinase family protein;(source:Araport11)
AT1G62420	0	0	0	153	66	9	-9.3659	-0.301855	13.5439	0.0113953	0.096196	(RXR3)	Phosphorus (P) stress-inducible DUF506 gene family member; overexpression represses root hair growth; interacts with calmodulins; influences on root hair [Ca2+]cyt oscillation .
AT5G05995	0	0	0	193.57	0	18.11	-9.23547	-0.425561	7.29394	0.0375541	0.201977	NA	Natural antisense transcript overlaps with AT5G39670;(source:Araport11)
AT1G67855	0	0	0	151.03	48.59	0	-9.16312	-0.494795	7.69088	0.0342152	0.190663	NA	hypothetical protein;(source:Araport11)
AT2G28210	0	0	0	138	31	27	-9.15006	-0.507731	13.5608	0.0113654	0.0960914	ALPHA CARBONIC ANHYDRASE 2 (ACA2)	alpha carbonic anhydrase 2;(source:Araport11)
AT5G66980	0	0	0	162	35	0	-9.13705	-0.519293	7.49879	0.035778	0.196426	NA	AP2/B3-like transcriptional factor family protein;(source:Araport11)
AT4G07275	0	0	0	166.06	0	26.16	-9.10489	-0.549957	7.30347	0.0374687	0.201873	NA	Natural antisense transcript overlaps with AT4G24510;(source:Araport11)
AT2G07213	0	0	0	146	15	26	-9.0743	-0.579298	12.1294	0.0143229	0.111427	NA	Natural antisense transcript overlaps with AT2G07215;(source:Araport11)
AT4G34330	0	0	0	133	0	51	-9.06484	-0.588827	7.53964	0.0354376	0.195496	NA	transmembrane protein, putative (DUF677);(source:Araport11)
AT2G07691	0	0	0	152	23	8	-9.03249	-0.618426	10.9997	0.0174431	0.125496	NA	hypothetical protein;(source:Araport11)
AT4G09815	0	0	0	163.71	16.77	0	-9.00182	-0.64696	6.94196	0.0408982	0.211593	NA	Natural antisense transcript overlaps with AT4G39170;(source:Araport11)
AT1G59860	85	52	81	3366	25388	51080	-8.8529	8.18468	64.4774	5.35908e-05	0.00313865	(HSP17.6A)	HSP20-like chaperones superfamily protein;(source:Araport11)
AT1G52110	0	0	0	113	33	12	-8.83515	-0.804932	11.3248	0.0164577	0.121424	NA	Mannose-binding lectin superfamily protein;(source:Araport11)
AT5G21960	9	2	0	667	1698	1208	-8.73025	3.67595	80.5063	2.4604e-05	0.00204763	ETHYLENE RESPONSE FACTOR 016 (ERF016)	encodes a member of the DREB subfamily A-5 of ERF/AP2 transcription factor family. The protein contains one AP2 domain. There are 15 members in this subfamily including RAP2.1, RAP2.9 and RAP2.10.
AT5G41765	0	0	0	77	38	27	-8.706	-0.926996	11.9219	0.0148357	0.113808	NA	DNA-binding storekeeper protein-related transcriptional regulator;(source:Araport11)
AT2G04070	8	8	0	2077	1850	1540	-8.68903	4.26581	116.366	6.56917e-06	0.00103307	NA	Expression in rosette leaves is activated by high concentration of boron.
AT1G32880	0	0	0	0	60	72	-8.675	-0.959534	6.82175	0.0421336	0.215545	NA	ARM repeat superfamily protein;(source:Araport11)
AT3G07195	0	3	0	468	545	231	-8.65522	2.13433	31.1462	0.00060322	0.0141695	(NOI11)	RPM1-interacting protein 4 (RIN4) family protein;(source:Araport11)
AT1G21528	0	0	0	58	28	49	-8.65431	-0.976278	11.798	0.0151538	0.115261	NA	hypothetical protein;(source:Araport11)
AT5G12030	40	0	109	1252	13018	33912	-8.65049	7.46171	23.7434	0.0013902	0.0240656	HEAT SHOCK PROTEIN 17.6A (HSP17.6A)	Encodes a cytosolic small heat shock protein with chaperone activity that is induced by heat and osmotic stress and is also expressed late in seed development.
AT1G68238	0	0	0	121	0	19	-8.64853	-0.978712	6.47294	0.0460201	0.226879	NA	transmembrane protein;(source:Araport11)
AT1G58400	0	0	0	40	51	40	-8.62066	-1.00807	11.7481	0.0152844	0.115855	NA	Disease resistance protein (CC-NBS-LRR class) family;(source:Araport11)
AT2G21640	39	77	190	50827	26992	26524	-8.5549	8.50553	105.523	9.35619e-06	0.00122835	NA	Encodes a protein of unknown function that is a marker for oxidative stress response.Expression in rosette leaves is activated by high concentration of boron.
AT5G52740	0	0	0	103	17	10	-8.5463	-1.07377	9.55747	0.0229359	0.148957	NA	Copper transport protein family;(source:Araport11)
AT3G02000	0	0	0	0	44	76	-8.5424	-1.08331	6.52043	0.0454629	0.225455	(ROXY1)	Encodes a member of the CC-type glutaredoxin (ROXY) family that has been shown to interact with the transcription factor TGA2 and suppress ORA59 promoter activity. It is required for proper petal initiation and organogenesis. It is likely to function in the temporal and spatial expression regulation of AGAMOUS in the first and second whorl. Its function is dependent on the Cysteine 49 residue and…
AT1G47265	0	0	0	103	0	23	-8.50457	-1.11256	6.31414	0.0479529	0.232311	NA	hypothetical protein;(source:Araport11)
AT2G33175	0	0	0	92	30	0	-8.45471	-1.15829	6.32391	0.0478309	0.232092	NA	transmembrane protein;(source:Araport11)
AT4G06415	0	0	0	0	61.61	50.57	-8.43595	-1.18132	6.34782	0.0475339	0.231113	NA	Natural antisense transcript overlaps with AT4G16680;(source:Araport11)
ATCG00900	0	0	0	40	23	50.5	-8.41702	-1.19683	10.387	0.0195305	0.134505	(RPS7.1)	encodes a chloroplast ribosomal protein S7, a constituent of the small subunit of the ribosomal complex
AT5G01895	0	0	0	0	63.28	46.2	-8.3994	-1.21494	6.269	0.0485227	0.234182	NA	hypothetical protein;(source:Araport11)
AT3G55210	0	0	0	0	55	52	-8.36977	-1.24241	6.21858	0.04917	0.235759	NAC DOMAIN CONTAINING PROTEIN 63 (NAC063)	NAC domain containing protein 63;(source:Araport11)
AT4G16855	0	0	0	83	11	20	-8.3697	-1.23718	9.21554	0.0245759	0.155562	NA	hypothetical protein;(source:Araport11)
AT5G25600	0	0	0	103	2	6	-8.30323	-1.29624	7.03089	0.040016	0.209171	NA	putative nucleic-acid protein;(source:Araport11)
AT3G07365	25.05	3.06	0	0	1515.47	4690.77	-8.2985	4.51266	12.4958	0.00820276	0.077448	NA	Natural antisense transcript overlaps with AT3G46230;(source:Araport11)
AT2G28815	8	16	0	1853	2139	2329	-8.27569	4.48979	78.7765	2.6568e-05	0.00212351	NA	50S ribosomal protein L16;(source:Araport11)
AT5G39110	0	0	0	86	16	4	-8.24855	-1.34676	7.91782	0.0324865	0.184815	NA	RmlC-like cupins superfamily protein;(source:Araport11)
AT3G46230	42.95	44.94	0	69	5954.53	14169.2	-8.19921	6.21088	17.2675	0.00348477	0.0434574	HEAT SHOCK PROTEIN 17.4 (HSP17.4)	Member of the class I small heat-shock protein (sHSP) family, which accounts for the majority of sHSPs in maturing seeds.Induced by heat, cold, salt, drought and high-light.
AT1G35210	0	31	0	3663	2379	2236	-8.14597	4.85838	33.7879	0.000465731	0.0118852	NA	hypothetical protein;(source:Araport11)
AT5G22540	6	2	0	1047	312	310	-8.02017	2.53082	42.6152	0.000218688	0.00734563	NA	Associated with a QTL for quantitative disease resistance.
AT5G22380	0	6	0	811	384	347	-8.0022	2.43077	25.1443	0.00116977	0.0215754	NAC DOMAIN CONTAINING PROTEIN 90 (NAC090)	NAC domain containing protein 90;(source:Araport11)
AT5G22490	0	1	0	315	0	18	-7.97606	0.20138	7.08936	0.0297516	0.175523	NA	O-acyltransferase (WSD1-like) family protein;(source:Araport11)
AT1G05675	0	4	0	559	316	76	-7.82559	1.72567	17.7775	0.00321365	0.0412881	NA	UDP-Glycosyltransferase superfamily protein;(source:Araport11)
AT4G25490	5	0	0	186	275	350	-7.79845	1.55288	22.0616	0.0017291	0.0276405	C-REPEAT/DRE BINDING FACTOR 1 (CBF1)	Transcriptional activator that binds to the DRE/CRT regulatory element and induces COR (cold-regulated) gene expression increasing plant freezing tolerance. It encodes a member of the DREB subfamily A-1 of ERF/AP2 transcription factor family (CBF1). The protein contains one AP2 domain. There are six members in this subfamily, including CBF1, CBF2, and CBF3. This gene is involved in response to lo…
AT5G51465	0	3	0	442	178	94	-7.78841	1.31692	17.1219	0.00356747	0.0443211	NA	hypothetical protein;(source:Araport11)
AT3G48520	0	12	0	986	1029	496	-7.75497	3.1441	26.0969	0.00104468	0.0201274	CYTOCHROME P450, FAMILY 94, SUBFAMILY B, POLYPEPTIDE 3 (CYP94B3)	CYP94B3 is a jasmonoyl-isoleucine-12-hydroxylase that catalyzes the formation of 12-OH-JA-Ile from JA-Ile. By reducing the levels of this the biologically active phytohormone, CYP94B3 attenuates the jasmonic acid signaling cascade. CYP94B3 transcript levels rise in response to wounding.
AT2G20800	55	46	0	5824	5449	5913	-7.74436	5.92729	55.525	8.97056e-05	0.00419317	NAD(P)H DEHYDROGENASE B4 (NDB4)	NAD(P)H dehydrogenase B4;(source:Araport11)
AT2G26150	113	161	504	6398	40448	87452	-7.64846	8.93909	37.6106	0.000329566	0.00963927	HEAT SHOCK TRANSCRIPTION FACTOR A2 (HSFA2)	member of Heat Stress Transcription Factor (Hsf) family. Involved in response to misfolded protein accumulation in the cytosol. Regulated by alternative splicing and non-sense-mediated decay.
AT4G08555	45	7	0	5099	1366	941	-7.5964	4.66572	37.6849	0.000327455	0.00960087	NA	hypothetical protein;(source:Araport11)
AT5G53230	3	5	0	492	466	362	-7.54317	2.22827	36.69	0.000357182	0.0101291	DUF295 ORGANELLAR B 6 (ATDOB6)	hypothetical protein (DUF295);(source:Araport11)
AT1G33760	0	1	0	172	33	24	-7.44788	-0.294075	10.0901	0.0137825	0.108548	ETHYLENE RESPONSE FACTOR022 (ERF022)	encodes a member of the DREB subfamily A-4 of ERF/AP2 transcription factor family. The protein contains one AP2 domain. There are 17 members in this subfamily including TINY.
AT1G12610	38	5	0	2364	1528	1446	-7.44177	4.22856	48.617	0.000140823	0.00558176	DWARF AND DELAYED FLOWERING 1 (DDF1)	Encodes a member of the DREB subfamily A-1 of ERF/AP2 transcription factor family (DDF1). The protein contains one AP2 domain. There are six members in this subfamily, including CBF1, CBF2, and CBF3. Overexpression of this gene results in delayed flowering and dwarfism, reduction of gibberellic acid biosynthesis, and increased tolerance to high levels of salt. This gene is expressed in all tissue…
AT3G14710	0	1	0	140	15	66	-7.41916	-0.321556	10.0146	0.014026	0.109823	NA	RNI-like superfamily protein;(source:Araport11)
AT4G27654	25	10	0	1900	1488	1165	-7.41702	4.00177	58.5468	7.47987e-05	0.00374271	NA	transmembrane protein;(source:Araport11)
AT3G44350	3	5	0	761	265	197	-7.3989	2.08794	28.1528	0.000827372	0.0172735	NAC DOMAIN CONTAINING PROTEIN 61 (NAC061)	NAC domain containing protein 61;(source:Araport11)
AT5G52930	22	19	0	1667	2101	1663	-7.37005	4.2703	58.8676	7.34056e-05	0.00370516	DUF295 ORGANELLAR B 4 (ATDOB4)	hypothetical protein (DUF295);(source:Araport11)
AT3G46090	13	14	0	1967	1366	415	-7.36982	3.7032	41.2714	0.000243113	0.00785028	(ZAT7)	C2H2 and C2HC zinc fingers superfamily protein;(source:Araport11)
AT3G02840	22	22	0	3694	1500	519	-7.27678	4.29661	36.3558	0.000367927	0.0103793	NA	ARM repeat superfamily protein;(source:Araport11)
AT5G42380	57	22	81	7947	5511	6501	-7.24266	6.13868	200.372	8.93e-07	0.000394743	CALMODULIN LIKE 37 (CML37)	Stress induced calmodulin like gene.
AT5G12020	6	23	154	441	7179	16550	-7.23592	6.47254	18.0125	0.00309767	0.0403113	17.6 KDA CLASS II HEAT SHOCK PROTEIN (HSP17.6II)	17.6 kDa class II heat shock protein;(source:Araport11)
AT3G09020	0	3	0	331	93	49	-7.16536	0.726854	11.5738	0.00992383	0.0880994	NA	alpha 1,4-glycosyltransferase family protein;(source:Araport11)
AT1G07520	0	9.41	0	283.11	417.8	562.98	-7.09902	2.19332	16.4203	0.00400253	0.0478317	NA	GRAS family transcription factor;(source:Araport11)
AT1G05575	0	20	0	1705	640	361	-7.08616	3.22731	17.714	0.00324591	0.0414971	HYPOXIA RESPONSE UNKNOWN PROTEIN 17 (HUP17)	transmembrane protein;(source:Araport11)
AT1G66100	2	6	0	758	247	34	-7.0803	1.83874	15.9952	0.00429899	0.050175	NA	Predicted to encode a PR (pathogenesis-related) protein. Belongs to the plant thionin (PR-13) family with the following members: At1g66100, At5g36910, At1g72260, At2g15010, At1g12663, At1g12660.
AT2G04040	27.95	3.11	0	885.1	1151.21	830.46	-7.05112	3.35128	35.8721	0.000384209	0.0105856	DETOXIFICATION 1 (DTX1)	AtDTX1 (At2g04040) has been identified as a detoxifying efflux carrier for plant-derived antibiotics and other toxic compounds, including Cd2+. Expression in rosette leaves is activated by high concentration of boron.Mistakenly referred to as At2g04070 in PMID:11739388.
AT1G57650	0	1	0	46	30	85	-7.00486	-0.70908	8.79545	0.0188375	0.131429	NA	ATP binding protein;(source:Araport11)
AT4G23310	0	2	0	172	82	29	-6.9481	0.0169678	9.66741	0.015219	0.11554	CYSTEINE-RICH RLK (RECEPTOR-LIKE PROTEIN KINASE) 23 (CRK23)	Encodes a cysteine-rich receptor-like protein kinase.
AT5G52050	0	4	0	100	223	175	-6.91776	0.864725	11.9363	0.00919702	0.0840187	DETOXIFICATION EFFLUX CARRIER 50 (DTX50)	MATE efflux family protein;(source:Araport11)
AT2G25735	16	0	0	1015	236	84	-6.90527	2.19606	13.48	0.00676174	0.0678868	NA	hypothetical protein;(source:Araport11)
AT4G12470	14	0	0	579	422	106	-6.85126	1.95523	14.5862	0.00550339	0.0589218	AZELAIC ACID INDUCED 1 (AZI1)	Encodes AZI1 (AZELAIC ACID INDUCED 1). Involved in the priming of salicylic acid induction and systemic immunity triggered by pathogen or azelaic acid. Targeting if AZI1 to chloroplasts is increased during SAR induction and that localization requires the PRR domain.It is involved in the uptake and movement of the azelaic acid signal. AZI1 uses a previously undescribed variant of the signal anchor…
AT4G35690	13	1	0	652	249	231	-6.83649	1.98781	20.657	0.00209573	0.03143	NA	hypothetical protein (DUF241);(source:Araport11)
AT1G27730	127	134	137	12313	13414	12594	-6.83179	7.09067	467	3.73242e-08	0.000249614	SALT TOLERANCE ZINC FINGER (STZ)	Related to Cys2/His2-type zinc-finger proteins found in higher plants. Compensated for a subset of calcineurin deficiency in yeast. Salt tolerance produced by ZAT10 appeared to be partially dependent on ENA1/PMR2, a P-type ATPase required for Li+ and Na+ efflux in yeast. The protein is localized to the nucleus, acts as a transcriptional repressor and is responsive to chitin oligomers. Also involv…
AT2G23270	0	2	0	106	132	5	-6.73743	-0.1803	7.46053	0.0268016	0.163571	PRECURSOR OF PAMP-INDUCED PEPTIDE 3 (PREPIP3)	Encoding a precursor protein of a secreted peptide that is responsive to flg22 stimulus. Finetuning role in modulation of immunity through the regulation of SA and JA biosynthesis and signalling pathways.
AT5G54550	25	21	0	1338	1455	1130	-6.73695	3.80228	41.847	0.00023225	0.00763331	DUF295 ORGANELLAR B 12 (ATDOB12)	hypothetical protein (DUF295);(source:Araport11)
ATMG00110	0	4	0	237	151	51	-6.68305	0.642458	10.1122	0.0137124	0.108207	ATP-BINDING CASSETTE I2 (ABCI2)	Encodes a mitochondria-encoded cytochrome c biogenesis protein.
AT2G42065	19	1	0	689	278	431	-6.67546	2.30556	20.5112	0.00213919	0.0318616	NA	DnaJ domain protein;(source:Araport11)
AT4G21830	0	3	0	116	165	46	-6.66043	0.248344	9.48474	0.0158985	0.118763	METHIONINE SULFOXIDE REDUCTASE B7 (MSRB7)	methionine sulfoxide reductase B7;(source:Araport11)
AT5G53240	10	0	0	127	268	260	-6.61721	1.25823	12.5528	0.00810916	0.0769544	DUF295 ORGANELLAR B 7 (ATDOB7)	hypothetical protein (DUF295);(source:Araport11)
AT3G01600	46	15	0	1719	1379	1289	-6.61476	3.9591	38.7863	0.000298093	0.00901275	NAC DOMAIN CONTAINING PROTEIN 44 (NAC044)	NAC domain containing protein 44;(source:Araport11)
AT1G80840	131	155	0	8859	6953	7087	-6.60035	6.34245	28.1315	0.000829315	0.0172992	WRKY DNA-BINDING PROTEIN 40 (WRKY40)	Pathogen-induced transcription factor. Binds W-box sequences in vitro. Forms protein complexes with itself and with WRKY40 and WRKY60. Coexpression with WRKY18 or WRKY60 made plants more susceptible to both P. syringae and B. cinerea. WRKY18, WRKY40, and WRKY60 have partially redundant roles in response to the hemibiotrophic bacterial pathogen Pseudomonas syringae and the necrotrophic fungal path…
AT3G28600	19	5	0	554	584	523	-6.57897	2.57055	28.7243	0.000777338	0.0166304	NA	P-loop containing nucleoside triphosphate hydrolases superfamily protein;(source:Araport11)
AT1G32350	28	23	0	994	1797	1034	-6.5638	3.77494	36.0232	0.000379028	0.0104906	ALTERNATIVE OXIDASE 1D (AOX1D)	Alternative oxidase (AOX); terminal oxidases of electron transfer in mitochondria.
AT5G19110	0	2	0	131	34	50	-6.5507	-0.353749	7.86638	0.0239895	0.153193	NA	Eukaryotic aspartyl protease family protein;(source:Araport11)
AT5G52640	560	327	276	1887	20913	59819	-6.53689	8.2528	30.3856	0.000652051	0.0148415	HEAT SHOCK PROTEIN 90.1 (HSP90.1)	Encodes a cytosolic heat shock protein AtHSP90.1. AtHSP90.1 interacts with disease resistance signaling components SGT1b and RAR1 and is required for RPS2-mediated resistance. The mRNA is cell-to-cell mobile.
AT2G29500	124	37	232	583	8284	19779	-6.51131	6.72374	23.3212	0.00146676	0.0250406	(HSP17.6B)	HSP20-like chaperones superfamily protein.
AT3G29000	71	25	0	4892	931	739	-6.49214	4.49313	24.3819	0.00128376	0.0227933	NA	Calcium-binding EF-hand family protein;(source:Araport11)
AT1G21340	4	0	0	79	44	135	-6.47611	-0.0579101	8.95093	0.0181179	0.128148	NA	Dof-type zinc finger DNA-binding family protein;(source:Araport11)
AT5G22545	0	13	0	571	358	218	-6.44397	2.01891	12.0805	0.00892681	0.0820454	NA	hypothetical protein;(source:Araport11)
AT2G44840	125	80	0	6049	3937	3824	-6.44016	5.6078	31.7622	0.000567012	0.0135678	ETHYLENE-RESPONSIVE ELEMENT BINDING FACTOR 13 (ERF13)	encodes a member of the ERF (ethylene response factor) subfamily B-3 of ERF/AP2 transcription factor family. The protein contains one AP2 domain. There are 18 members in this subfamily including ATERF-1, ATERF-2, AND ATERF-5. The mRNA is cell-to-cell mobile.
AT1G62510	0	2	0	2	100	87	-6.43667	-0.462286	5.98757	0.0413456	0.213226	NA	Expressed in the root cortex.
AT1G10585	0	3	0	155	65	62	-6.42649	0.0288068	8.45161	0.0205627	0.138407	NA	basic helix-loop-helix (bHLH) DNA-binding superfamily protein;(source:Araport11)
AT5G26270	14	4	0	615	252	251	-6.38282	1.97859	20.8213	0.00204806	0.0308842	NA	transmembrane protein;(source:Araport11)
AT4G18250	6	4	0	345	250	88	-6.37933	1.27544	16.7734	0.00377566	0.046119	NA	receptor Serine/Threonine kinase-like protein;(source:Araport11)
AT1G70390	0	2	0	70	52	60	-6.33637	-0.554045	7.36195	0.0275472	0.166866	NA	F-box and associated interaction domains-containing protein;(source:Araport11)
AT2G32120	259	173	45	394	6819	21335	-6.31127	6.7247	20.394	0.00217495	0.0321493	HEAT-SHOCK PROTEIN 70T-2 (HSP70T-2)	heat-shock protein 70T-2;(source:Araport11)
AT1G74310	1496	737	284	2112	33629	109018	-6.29721	9.06694	21.2763	0.00192305	0.0297574	HEAT SHOCK PROTEIN 101 (HSP101)	Encodes ClpB1, which belongs to the Casein lytic proteinase/heat shock protein 100 (Clp/Hsp100) family. Involved in refolding of proteins which form aggregates under heat stress. Also known as AtHsp101. AtHsp101 is a cytosolic heat shock protein required for acclimation to high temperature.
AT1G05047	0	1.51	0	66.43	45.31	27.38	-6.2763	-0.933462	6.65727	0.0337293	0.188999	NA	Natural antisense transcript overlaps with AT1G14030;(source:Araport11)
AT5G09876	0	3	0	196	51	8	-6.24445	-0.140426	6.40181	0.0364036	0.19825	NA	hypothetical protein;(source:Araport11)
AT5G57510	0	5	0	104	184	103	-6.24217	0.519142	8.78489	0.0188877	0.131447	NA	cotton fiber protein;(source:Araport11)
AT3G12580	1160	608	357	3354	33231	82266	-6.22549	8.77886	30.2255	0.000662957	0.0149632	HEAT SHOCK 70 KDA PROTEIN 4 (HSP70-4)	Cytoplasmically localized member of the heat shock protein 70 family. Forms complex(heat shock granule) with J3. Mutants are heat sensitive and show increased accummulation of insoluble proteins suggesting a role in thermotolerance.
AT2G05380	278	267	346	28949	16881	10594	-6.19961	7.62799	180.575	1.31294e-06	0.000465265	GLYCINE-RICH PROTEIN 3 SHORT ISOFORM (GRP3S)	glycine-rich protein 3 short isoform (GRP3S) mRNA, complete The mRNA is cell-to-cell mobile.
AT4G17250	137	91	0	2697	4210	5613	-6.1727	5.50188	26.9224	0.000949657	0.0190545	NA	transmembrane protein;(source:Araport11)
AT3G45730	87	38	0	3611	1825	1371	-6.17079	4.57762	29.5265	0.000713373	0.0157202	NA	hypothetical protein;(source:Araport11)
AT4G34410	24.44	25.19	147	3355.04	3969.62	5048.11	-6.16514	5.47736	49.4968	0.00013256	0.00539553	REDOX RESPONSIVE TRANSCRIPTION FACTOR 1 (RRTF1)	Encodes a member of the ERF (ethylene response factor) subfamily B-3 of ERF/AP2 transcription factor family. The protein contains one AP2 domain. There are 18 members in this subfamily including ATERF-1, ATERF-2, AND ATERF-5. Regulates programmed cell death (PCD) inhibitor genes. Involved in retarding programmed cell death under salt stress due to the regulation of processes participating in ROS …
AT5G25450	53	37	0	0	1598.53	3145.05	-6.13233	4.13687	8.01521	0.0230531	0.149273	NA	Cytochrome bd ubiquinol oxidase, 14kDa subunit;(source:Araport11)
AT2G15490	36	2	0	752	744	276	-6.12151	2.65068	17.3818	0.00342161	0.0430466	UDP-GLYCOSYLTRANSFERASE 73B4 (UGT73B4)	UDP-glycosyltransferase 73B4;(source:Araport11)
AT3G19660	0	7	0	367	136	10	-6.10803	0.846064	6.88012	0.0315983	0.181855	NA	hypothetical protein;(source:Araport11)
AT1G70080	0	5	0	237	115	13	-6.08801	0.374329	6.88319	0.0315701	0.181814	TERPENE SYNTHASE 6 (TPS6)	Terpene synthase. Expressed in roots and has low enzyme activity in vitro. Products include dolabellane type diterpenes. Sesterterpene synthase which produces various sesterpne backbones via type-B cyclization mechanism.
AT5G09570	345	213	219	15801	12936	13504	-6.07418	7.23382	799.215	4.85614e-09	0.000117606	(AT12CYS-2)	Twin CX9C domain protein. Induced by low phosphate or iron, drought and heat stress. Loss of both At12cys-1 and At12cys-2 lead to enhanced tolerance to drought and light stress and increased anti-oxidant capacity.
AT3G58150	27	53	0	1955	1227	1468	-6.06339	4.04856	26.4986	0.000997015	0.0197027	NA	Optic atrophy 3 protein (OPA3);(source:Araport11)
AT5G14730	16	5	0	394	240	362	-6.01772	1.8416	18.3219	0.00295294	0.0390362	NA	Unknown protein, expression induced by IDL7 and stress.
AT2G47000	403	143	365	13391	17220	15779	-6.00655	7.37987	235.767	4.87476e-07	0.000305084	ATP-BINDING CASSETTE B4 (ABCB4)	Encodes an auxin efflux transmembrane transporter that is a member of the multidrug resistance P-glycoprotein (MDR/PGP) subfamily of ABC transporters. Functions in the basipetal redirection of auxin from the root tip. Exhibits apolar plasma membrane localization in the root cap and polar localization in tissues above and is involved in root hair elongation.
AT2G32020	44	46	0	2647	1174	938	-5.99455	4.06212	25.827	0.00107833	0.0204547	NA	Acyl-CoA N-acyltransferases (NAT) superfamily protein;(source:Araport11)
AT2G14610	0	39	304	6870	8617	4391	-5.96895	6.14607	15.7635	0.00447231	0.0513806	PATHOGENESIS-RELATED GENE 1 (PR1)	PR1 gene expression is induced in response to a variety of pathogens. It is a useful molecular marker for the SAR response. Though the Genbank record for the cDNA associated to this gene is called 'PR-1-like', the sequence actually corresponds to PR1. Expression of this gene is salicylic-acid responsive.
AT2G15130	0	3	0	158	14	33	-5.93184	-0.4308	5.67883	0.0455998	0.225692	NA	Plant basic secretory protein (BSP) family protein;(source:Araport11)
AT3G13437	10	0	0	242	150	14	-5.88557	0.531042	6.99434	0.0305727	0.17792	ENHANCER OF VASCULAR WILT RESISTANCE 1 (EWR1)	Brassicaceae specific gene. Overexpression results in Verticillium wilt resistance.
AT5G41740	195	141	0	3014	5299	6603	-5.85569	5.76026	21.9048	0.00176578	0.0280051	NA	Disease resistance protein (TIR-NBS-LRR class) family;(source:Araport11)
AT5G54560	102	48	0	2559	2047	1813	-5.8348	4.5164	27.4712	0.000892474	0.0182089	DUF295 ORGANELLAR B 13 (ATDOB13)	hypothetical protein (DUF295);(source:Araport11)
AT5G05410	420	282	428	3897	16345	30122	-5.79781	7.53704	54.8436	9.3572e-05	0.00428931	DRE-BINDING PROTEIN 2A (DREB2A)	Encodes a transcription factor that specifically binds to DRE/CRT cis elements (responsive to drought and low-temperature stress). Belongs to the DREB subfamily A-2 of ERF/AP2 transcription factor family (DREB2A). There are eight members in this subfamily including DREB2B. The protein contains one AP2 domain. Overexpression of transcriptional activation domain of DREB2A resulted in significant dr…
AT2G05540	71	48	215	9529	4088	2711	-5.79184	5.83742	52.9772	0.000105294	0.00462749	NA	Glycine-rich protein family;(source:Araport11)
AT2G36220	165.49	103.61	0	3019	3814.12	4475.45	-5.7896	5.35307	24.0204	0.00134271	0.0235295	NA	hypothetical protein;(source:Araport11)
AT2G20560	613	308	271	2069	13795	32299	-5.73966	7.48085	35.0973	0.000412236	0.0110284	DNAJ PROTEIN (DNAJ)	DNAJ heat shock family protein;(source:Araport11)
AT2G27080	107	60	0	2474	2328	1905	-5.72178	4.58489	25.9831	0.0010587	0.0203167	NDR/HIN1-LIKE 13 (NHL13)	Late embryogenesis abundant (LEA) hydroxyproline-rich glycoprotein family;(source:Araport11)
AT5G47850	12	3	0	213	256	95	-5.69127	1.02859	12.1029	0.00888583	0.0818863	CRINKLY4 RELATED 4 (CCR4)	CRINKLY4 related 4;(source:Araport11)
AT3G11020	16.25	18.91	0	692.35	435.77	380.04	-5.67819	2.42917	18.4087	0.00291388	0.0386448	DRE/CRT-BINDING PROTEIN 2B (DREB2B)	encodes a member of the DREB subfamily A-2 of ERF/AP2 transcription factor family (DREB2B). The protein contains one AP2 domain. There are eight members in this subfamily including DREB2A.
AT1G14250	0	19	0	582	210	194	-5.663	1.80517	8.20701	0.0219138	0.144489	NA	GDA1/CD39 nucleoside phosphatase family protein;(source:Araport11)
AT3G25190	0	6	0	207	27	85	-5.65039	0.204988	6.08894	0.0400606	0.209227	VACUOLAR IRON TRANSPORTER-LIKE 5 (VTL5)	The gene encodes nodulin-like21 whose transcript abundance was repressed under conditions of Fe-deficient growth.
AT1G07400	569	248	1039	5717	21654	47650	-5.6415	8.11684	35.753	0.000388357	0.0106515	(HSP17.8)	HSP20-like chaperones superfamily protein;(source:Araport11)
AT1G01680	6	2	0	157	80	71	-5.64033	0.167133	9.53406	0.0157113	0.117829	PLANT U-BOX 54 (PUB54)	Plant U-box type E3 ubiquitin ligase (PUB).
AT2G37440	0	7	0	279	47	44	-5.63154	0.394808	6.09629	0.0399694	0.209112	NA	DNAse I-like superfamily protein;(source:Araport11)
AT2G24600	169	136	0	6031	3632	2331	-5.61853	5.40587	20.8534	0.00203891	0.030823	NA	Ankyrin repeat family protein;(source:Araport11)
AT5G59820	387	241	747	16545	18355	21762	-5.61506	7.67731	115.857	6.67443e-06	0.00103616	RESPONSIVE TO HIGH LIGHT 41 (RHL41)	Encodes a zinc finger protein involved in high light and cold acclimation. Overexpression of this putative transcription factor increases the expression level of 9 cold-responsive genes and represses the expression level of 15 cold-responsive genes, including CBF genes. Also, lines overexpressing this gene exhibits a small but reproducible increase in freeze tolerance. Because of the repression o…
AT1G69930	0	17	0	432	273	139	-5.60185	1.59078	7.85783	0.0240448	0.153403	GLUTATHIONE S-TRANSFERASE TAU 11 (GSTU11)	Encodes glutathione transferase belonging to the tau class of GSTs. Naming convention according to Wagner et al. (2002).
AT5G41750	375	320	101	8955	10342	11351	-5.5832	6.7908	126.81	4.8069e-06	0.000936375	NA	Disease resistance protein (TIR-NBS-LRR class) family;(source:Araport11)
AT4G11000	0	23	0	775	205	135	-5.55183	1.96804	7.52876	0.0263005	0.161662	NA	Ankyrin repeat family protein;(source:Araport11)
AT4G13395	4	28	252	3230	4065	4803	-5.55183	5.45535	18.2692	0.00297699	0.0392012	ROTUNDIFOLIA LIKE 12 (RTFL12)	ROTUNDIFOLIA like 12;(source:Araport11)
AT1G13470	15	32	0	1004	697	252	-5.53734	2.79058	15.7256	0.0045015	0.0515243	NA	hypothetical protein (DUF1262);(source:Araport11)
AT1G76650	50	51	94	4535	1985	1404	-5.53377	4.80218	85.5553	1.98293e-05	0.00187582	CALMODULIN-LIKE 38 (CML38)	Calmodulin like gene. Inducible by nitrate and hypoxia and involved in nitrate induced BR signaling and response to hypoxia.
AT3G27150	0	23	0	352	304	395	-5.51754	1.9351	8.19272	0.0219962	0.144756	NA	Target gene of MIR2111-5p.
AT2G46240	855	618	826	813	20661	62040	-5.51421	8.28641	17.5151	0.00334969	0.0424448	BCL-2-ASSOCIATED ATHANOGENE 6 (BAG6)	A member of Arabidopsis BAG (Bcl-2-associated athanogene) proteins, plant homologs of mammalian regulators of apoptosis. Expression of BAG6 in leaves was strongly induced by heat stress. Knockout mutants exhibited enhanced susceptibility to fungal pathogen Botrytis cinerea. Plant BAG proteins are multi-functional and remarkably similar to their animal counterparts, as they regulate apoptotic-like…
AT2G35930	13	10	86	2205	1712	533	-5.50152	3.97681	27.1598	0.000924378	0.01864	PLANT U-BOX 23 (PUB23)	Encodes a cytoplasmically localized U-box domain containing E3 ubiquitin ligase that is involved in the response to water stress and acts as a negative regulator of PAMP-triggered immunity.
AT5G52750	221	122	170	9931	5402	3553	-5.48673	6.06047	182.757	1.25587e-06	0.000456245	NA	Heavy metal transport/detoxification superfamily protein;(source:Araport11)
AT5G17350	6	16	0	530	288	95	-5.48599	1.69468	11.467	0.0101516	0.089174	NA	PADRE protein up-regulated after infection by S. sclerotiorum.
AT2G41180	0	56.5	0	1526	620.68	412.24	-5.48133	3.17345	8.90264	0.0183376	0.129174	SIGMA FACTOR BINDING PROTEIN 2 (SIB2)	VQ motif-containing protein;(source:Araport11)
AT1G66090	94	150	191	3568	5017	8094	-5.47084	5.93007	93.2725	1.45734e-05	0.00154689	TIR-NBS3 (TN3)	Disease resistance protein (TIR-NBS class);(source:Araport11)
AT4G36500	244	99	0	7147	2705	1486	-5.46051	5.31097	17.2573	0.00349051	0.0435035	NA	hypothetical protein;(source:Araport11)
AT1G52560	80	21	0	169	1086	1742	-5.43805	3.4782	13.9056	0.00623838	0.0641534	(HSP26.5)	HSP20-like chaperones superfamily protein;(source:Araport11)
AT4G04075	0	15	0	495	117	54	-5.40553	1.22928	6.18166	0.0389297	0.206076	NA	Natural antisense transcript overlaps with AT4G02200;(source:Araport11)
AT5G39150	26	0	0	150	355.28	190.87	-5.40209	1.3552	7.54908	0.0261536	0.161209	NA	RmlC-like cupins superfamily protein;(source:Araport11)
AT5G10695	70.28	58.74	397.15	4863.91	4949.71	9071.76	-5.36109	6.107	34.617	0.00043091	0.0113309	NA	methionyl-tRNA synthetase;(source:Araport11)
AT5G53902	17	0	0	364	77	29	-5.36077	0.730909	5.85912	0.043051	0.218485	U3 SMALL NUCLEOLAR RNAB (U3B)	U3 small nucleolar RNA
AT4G25470	62	14	0	887	675	625	-5.36015	2.97602	17.5061	0.0033545	0.0424448	C-REPEAT/DRE BINDING FACTOR 2 (CBF2)	Encodes a member of the DREB subfamily A-1 of ERF/AP2 transcription factor family (CBF2). The protein contains one AP2 domain. There are six members in this subfamily, including CBF1, CBF2, and CBF3. This gene is involved in response to low temperature, abscisic acid, and circadian rhythm. Overexpressing this gene leads to increased freeze tolerance and induces the expression level of 85 cold-ind…
AT5G61600	67	94	649	12717	8517	8723	-5.35015	6.74521	29.0745	0.000748558	0.0162442	ETHYLENE RESPONSE FACTOR 104 (ERF104)	encodes a member of the ERF (ethylene response factor) subfamily B-3 of ERF/AP2 transcription factor family. The protein contains one AP2 domain. There are 18 members in this subfamily including ATERF-1, ATERF-2, AND ATERF-5. Involved in regulating root architecture.
AT5G05300	29	5	0	740	188	54	-5.33539	1.78056	9.66403	0.0152312	0.115597	(IDL6)	IDL6 peptide is induced in response to Pathogen-Associated Molecular Patterns (PAMPs). Overexpression of IDL6 results in increased susceptibility to pathogens.
AT1G57630	5	17	0	383	186	254	-5.33225	1.57304	11.2427	0.0106521	0.0923676	NA	Toll-Interleukin-Resistance (TIR) domain family protein;(source:Araport11)
AT5G36910	0	24	0	482	305	183	-5.31113	1.79863	7.17875	0.0290047	0.172674	THIONIN 2.2 (THI2.2)	Encodes a thionin that is expressed at a low basal level in seedlings and shows circadian variation. Predicted to encode a PR (pathogenesis-related) protein. Belongs to the plant thionin (PR-13) family with the following members: At1g66100, At5g36910, At1g72260, At2g15010, At1g12663, At1g12660.
AT3G54730	0	11.24	0	166.54	94	191.22	-5.31005	0.737726	6.20983	0.0385941	0.204927	NA	transcription repressor;(source:Araport11)
AT4G02520	472.39	431.66	0	10681.1	12329.7	5470.89	-5.2921	6.67344	14.2885	0.00581061	0.061077	GLUTATHIONE S-TRANSFERASE PHI 2 (GSTF2)	Encodes glutathione transferase belonging to the phi class of GSTs. Naming convention according to Wagner et al. (2002). The expression of this gene is upregulated by herbicide safeners such as benoxacor and fenclorim.
AT3G57240	44	9	0	915	386	172	-5.2875	2.37912	12.8071	0.00770816	0.0742547	BETA-1,3-GLUCANASE 3 (BG3)	encodes a member of glycosyl hydrolase family 17
AT5G44572	2	0	13	361	136	44	-5.28745	0.944663	7.93367	0.0235602	0.151325	(PROSCOOP6)	SCOOP (SERINE RICH ENDOGENOUS PEPTIDE) family member, involved in immunity against herbivorous insects.
AT3G61190	18	72	127	2638	2422	2659	-5.28452	4.80343	46.5334	0.000163147	0.00614753	BON ASSOCIATION PROTEIN 1 (BAP1)	Encodes a protein with a C2 domain that binds to BON1 in yeast two hybrid analyses. Its ability to bind to phospholipids is enhanced by calcium ions. Involved in maintaining cell homeostasis.
AT5G27420	103	133	0	3441	2527	1732	-5.28012	4.7824	18.8633	0.00271964	0.0368162	CARBON/NITROGEN INSENSITIVE 1 (CNI1)	Encodes CNI1 (Carbon/Nitrogen Insensitive1) (also named as ATL31), a RING type ubiquitin ligase that functions in the Carbon/Nitrogen response for growth phase transition in Arabidopsis seedlings. The mRNA is cell-to-cell mobile.
AT1G50745	156	85	0	497	1989	4321	-5.271	4.66471	14.3819	0.00571195	0.0604798	NA	plant mobile domain protein;(source:Araport11)
AT3G52400	202	186	74	6682	4413	3513	-5.25699	5.70562	136.842	3.64092e-06	0.000780318	SYNTAXIN OF PLANTS 122 (SYP122)	syntaxin protein, involved in the negative regulation of defense pathways such as programmed cell death, salicylic acid signalling pathway, jasmonic acid signalling pathway
AT3G57260	117	156	387	7739	10056	4553	-5.25673	6.32829	65.3301	5.11998e-05	0.00303911	PATHOGENESIS-RELATED PROTEIN 2 (PR2)	beta 1,3-glucanase
AT1G09797	6	6	0	274	28	83	-5.22293	0.46866	7.6849	0.0251981	0.157701	NA	None;(source:Araport11)
AT4G15760	192	171	324	8156	7318	6419	-5.22038	6.30167	176.836	1.41851e-06	0.000490763	MONOOXYGENASE 1 (MO1)	Encodes a protein with similarity to monooxygenases that are known to degrade salicylic acid (SA).
AT1G54050	594	378	1193	5263	17242	42564	-5.1916	7.92241	33.4621	0.00048038	0.0121312	(HSP17.4B)	HSP20-like chaperones superfamily protein;(source:Araport11)
AT2G14070	10	15	0	366	197	222	-5.18257	1.50777	11.4895	0.0101031	0.0888764	NA	wound-responsive protein-like protein;(source:Araport11)
AT1G32960	33	35	0	701	900	405	-5.16846	2.8586	15.6774	0.0045389	0.0518333	(SBT3.3)	Subtilase family protein;(source:Araport11)
AT1G26800	157	177	238	1896	5631	9486	-5.15105	5.98067	56.3892	8.50867e-05	0.00405636	MISFOLDED PROTEIN SENSING RING E3 LIGASE 1 (MPSR1)	MPSR1 is cytoplasmic E3 ligase that senses misfolded proteins independently of chaperones and targets those proteins for degradation via the 26S proteasome. Involved in the regulation of the homeostasis of sensor NLR immune receptors.
AT1G07135	275	235	913	16184	12983	14937	-5.15028	7.31669	61.8651	6.18482e-05	0.0033724	NA	glycine-rich protein;(source:Araport11)
AT5G13080	16	23	0	621	421	154	-5.14858	2.09631	12.1154	0.00886292	0.0817996	WRKY DNA-BINDING PROTEIN 75 (WRKY75)	WRKY75 is one of several transcription factors induced during Pi deprivation. It is nuclear localized and regulated differentially during Pi starvation. RNAi mediated suppression of WRKY75 made the plants more susceptible to Pi stress as indicated by the higher accumulation of anthocyanin during Pi starvation.
AT1G50750	49	14	0	313	404	803	-5.11296	2.4935	13.4824	0.0067586	0.0678868	NA	aminotransferase-like, mobile domain protein;(source:Araport11)
AT4G29780	1001	690	1081	25282	25997	27798	-5.11067	8.16553	334.725	1.3112e-07	0.00025525	NA	Expression of the gene is affected by multiple stresses. Knockout and overexpression lines show no obvious phenotypes.
AT1G69900	21	17	0	527	320	213	-5.10972	1.93074	12.6293	0.00798594	0.0762031	NA	Actin cross-linking protein;(source:Araport11)
AT5G22520	16	31	0	1030	288	139	-5.10173	2.3589	10.773	0.0118061	0.0983561	NA	hypothetical protein;(source:Araport11)
AT1G61120	95	98	0	1716	2322	1319	-5.09607	4.27884	17.9768	0.00311494	0.0404762	TERPENE SYNTHASE 04 (TPS04)	Encodes a geranyllinalool synthase that produces a precursor to TMTT, a volatile plant defense C16-homoterpene. GES transcript levels rise in response to alamethicin, a fungal peptide mixture that damages membranes. This transcriptional response is blocked in JA biosynthetic and JA signaling mutants, but GES transcript levels still rise in response to alamethicin in mutants with salicylic acid an…
AT5G22530	17	6	0	432	98	65	-5.09035	1.0797	8.65848	0.0195019	0.134481	NA	Unknown protein, knockout shows increased sensitivity to Al stress.
AT4G27657	143	78	187	1725	4432	4939	-5.06668	5.3564	81.0366	2.40389e-05	0.00203939	NA	hypothetical protein;(source:Araport11)
AT1G33960	0	24	0	236	302	253	-5.04112	1.54191	6.26927	0.0378983	0.202756	AVRRPT2-INDUCED GENE 1 (AIG1)	Identified as a gene that is induced by avirulence gene avrRpt2 and RPS2 after infection with Pseudomonas syringae pv maculicola strain ES4326 carrying avrRpt2
AT3G50930	599	495	814	18285	18458	15709	-5.02513	7.57005	237.214	4.76479e-07	0.000305084	CYTOCHROME BC1 SYNTHESIS (BCS1)	Encodes a protein that is present in a homo-multimeric protein complex on the outer mitochondrial membrane and plays a role in cell death and amplifying salicylic acid signalling. The mRNA is cell-to-cell mobile.
AT4G17490	63	109	140	5088	2325	1728	-5.0249	5.02326	69.6216	4.10144e-05	0.00267013	ETHYLENE RESPONSIVE ELEMENT BINDING FACTOR 6 (ERF6)	Encodes a member of the ERF (ethylene response factor) subfamily B-3 of ERF/AP2 transcription factor family (ATERF-6). The protein contains one AP2 domain. There are 18 members in this subfamily including ATERF-1, ATERF-2, AND ATERF-5. It is involved in the response to reactive oxygen species and light stress. Involved in regulating root architecture and the response to cold stress.
AT5G58610	105	86	0	1705	1421	1652	-4.98539	4.11891	17.569	0.00332116	0.0422436	NA	PHD finger transcription factor;(source:Araport11)
AT2G39650	249	156	56	6148	2569	2742	-4.96525	5.35538	79.5952	2.56148e-05	0.0020947	NA	DUF506 gene family member
AT5G37670	141	71	312	361	3707	9211	-4.95701	5.64459	17.7847	0.00321001	0.0412633	(HSP15.7)	HSP20-like chaperones superfamily protein;(source:Araport11)
AT1G21240	12	36	0	565.16	542	255	-4.95515	2.30233	11.2154	0.0107152	0.0926139	WALL ASSOCIATED KINASE 3 (WAK3)	encodes a wall-associated kinase The mRNA is cell-to-cell mobile.
AT1G16030	619	335	503	0	10284	24740	-4.95193	7.04664	6.32741	0.0372332	0.201074	HEAT SHOCK PROTEIN 70B (Hsp70b)	heat shock protein 70B;(source:Araport11)
AT1G65390	6	19	0	484	155	91	-4.95125	1.38237	8.3692	0.0210058	0.140646	PHLOEM PROTEIN 2 A5 (PP2-A5)	Phloem Protein2 family gene encoding a two-domain protein containing predicted lectin and Toll/Interleukin-1 receptor domains, which is induced upon spider mite attack and improves the ability to defend against T. urticae by participating in the tight regulation of hormonal cross talk upon mite feeding.
AT1G61470	49	67	0	1396	903	671	-4.91589	3.41889	14.9003	0.00520125	0.0568249	CCR4-ASSOCIATED FACTOR 1E (CAF1E)	Deadenylase.
AT1G76600	194	127	314	5592	4780	5565	-4.90131	5.85837	139.85	3.36257e-06	0.000747108	NA	PADRE protein up-regulated after infection by S. sclerotiorun.
AT1G67000	22	0	0	149	150	119	-4.8952	0.632327	5.52637	0.0479082	0.232234	NA	Protein kinase superfamily protein;(source:Araport11)
AT2G17040	43	132	126	3888	2607	1692	-4.88756	4.87833	56.8048	8.29723e-05	0.00399488	NAC DOMAIN CONTAINING PROTEIN 36 (NAC036)	Member of the NAC transcription factor family and more specifically, the ONAC022 subfamily. Involved in leaf and inflorescence stem morphogenesis. The mRNA is cell-to-cell mobile.
AT3G23630	7	10	0	137	156	135	-4.87752	0.672354	8.23066	0.0217783	0.143988	ISOPENTENYLTRANSFERASE 7 (IPT7)	Encodes an isopentenyl transferase involved in cytokinin biosynthesis.
AT3G20180	27	12	0	586	166	122	-4.87036	1.64098	9.54247	0.0156796	0.117746	NA	Copper transport protein family;(source:Araport11)
AT2G05520	713	553	1439	33465	21404	13412	-4.86336	7.93523	79.6861	2.55116e-05	0.00209438	GLYCINE-RICH PROTEIN 3 (GRP-3)	Encodes a glycine-rich protein that is expressed mainly in stems and leaves. AtGRP3 functions in root size determination during development and in Al stress. mRNA levels are upregulated in response to ABA, salicylic acid and ethylene but downregulated in response to desiccation. The mRNA is cell-to-cell mobile.
AT2G23680	13	30	0	476	358	280	-4.85516	2.01974	10.7563	0.01185	0.0985182	NA	Cold acclimation protein WCOR413 family;(source:Araport11)
AT1G28480	96	65	18	1607	1250	1234	-4.85426	3.8935	73.3691	3.41308e-05	0.00240281	(GRX480)	Encodes GRX480, a member of the glutaredoxin family that regulates protein redox state. GRX480 interacts with TGA factors and suppresses JA-responsive PDF1.2 transcription. GRX480 transcription is SA-inducible and requires NPR1. Maybe involved in SA/JA cross-talk. It has also been shown to interact with the transcription factor TGA2 and suppress ORA59 promoter activity.
AT4G25110	28	0	0	137	218	155	-4.85408	0.924651	5.60883	0.0466415	0.228691	METACASPASE 2 (MC2)	Encodes a type I metacaspase. Two Arabidopsis metacaspases, AT1G02170 (MC1) and AT4G25110 (MC2) antagonistically control programmed cell death in Arabidopsis. MC1 is a positive regulator of cell death and requires conserved caspase-like putative catalytic residues for its function. MC2 negatively regulates cell death. This function is independent of the putative catalytic residues. A third type I…
AT1G13340	66	76	0	1617	1238	561	-4.85012	3.6185	14.3673	0.0057272	0.060489	IST1-LIKE 6 (ISTL6)	Regulator of Vps4 activity in the MVB pathway protein;(source:Araport11)
AT5G03210	235	86	506	7107	6099	6498	-4.8267	6.16471	56.9593	8.22033e-05	0.00397608	DBP-INTERACTING PROTEIN 2 (DIP2)	Encodes a small polypeptide contributing to resistance to potyvirus.
AT5G62480	25	23	232	3447	2107	1639	-4.82613	4.6945	22.111	0.00171776	0.0275319	GLUTATHIONE S-TRANSFERASE TAU 9 (GSTU9)	Encodes glutathione transferase belonging to the tau class of GSTs. Naming convention according to Wagner et al. (2002).
AT2G46400	402	391	848	17929	11341	11127	-4.82227	7.1887	101.049	1.09354e-05	0.00132864	WRKY DNA-BINDING PROTEIN 46 (WRKY46)	Encodes a WRKY transcription factor that contributes to the feedforward inhibition of osmotic/salt stress-dependent LR inhibition via regulation of ABA signaling and auxin homeostasis.
AT3G47480	49	38	0	941	696	318	-4.81349	2.81657	12.9854	0.00744187	0.0726137	Y CALMODULIN-LIKE 47 (CML47)	Calcium-binding EF-hand family protein;(source:Araport11)
AT4G16820	23	21	0	515	277	216	-4.80725	1.86756	10.7789	0.0117906	0.0982972	PHOSPHOLIPASE A I BETA 2 (PLA-I[beta]2)	Encodes a lipase that hydrolyzes phosphatidylcholine, glycolipids as well as triacylglycerols.
AT5G47230	201	60	0	2102	1480	1455	-4.75971	4.19262	15.0895	0.00502932	0.0555044	ETHYLENE RESPONSIVE ELEMENT BINDING FACTOR 5 (ERF5)	encodes a member of the ERF (ethylene response factor) subfamily B-3 of ERF/AP2 transcription factor family (ATERF-5). The protein contains one AP2 domain. There are 18 members in this subfamily including ATERF-1, ATERF-2, AND ATERF-5. The mRNA is cell-to-cell mobile.
AT5G59730	59.64	89.79	0	2783.43	252.14	502.89	-4.75106	3.63844	9.83995	0.0146107	0.112661	EXOCYST SUBUNIT EXO70 FAMILY PROTEIN H7 (EXO70H7)	A member of EXO70 gene family, putative exocyst subunits, conserved in land plants. Arabidopsis thaliana contains 23 putative EXO70 genes, which can be classified into eight clusters on the phylogenetic tree. The mRNA is cell-to-cell mobile.
AT2G03760	739	460	528	17149	11664	8791	-4.73379	7.08488	288.179	2.30086e-07	0.000265344	SULPHOTRANSFERASE 12 (SOT12)	Encodes a brassinosteroid sulfotransferase. In vitro experiements show that this enzyme has a preference for 24-epibrassinosteroids, particularly 24-epicathasterone, but does not act on castasterone and brassinolide. It also shows sulfating activity toward flavonoids. It is differentially expressed during development, being more abundant in young seedlings and actively growing cell cultures. Expr…
AT3G45860	22	10	0	278	282	82	-4.72852	1.23035	8.58697	0.0198605	0.135795	CYSTEINE-RICH RLK (RECEPTOR-LIKE PROTEIN KINASE) 4 (CRK4)	Encodes a cysteine-rich receptor-like protein kinase. Involved in programmed cell death and defense response to pathogen.
AT3G25250	23	0	180	2038	1457	1273	-4.72567	4.11327	11.1585	0.0108481	0.0934946	AGC2 KINASE 1 (AGC2-1)	Arabidopsis protein kinase The mRNA is cell-to-cell mobile.
AT4G12400	872	583	817	600	11998	34264	-4.70494	7.47507	15.166	0.00496179	0.0549543	HOP3 (Hop3)	Encodes one of the 36 carboxylate clamp (CC)-tetratricopeptide repeat (TPR) proteins (Prasad 2010, Pubmed ID: 20856808) with potential to interact with Hsp90/Hsp70 as co-chaperones.
AT2G07779	6	14	0	266	90	110	-4.67109	0.77051	7.06721	0.0299404	0.175994	NA	hypothetical protein;(source:Araport11)
AT5G52020	45	3	45	987	503	362	-4.65325	2.74099	22.3158	0.00167166	0.0270797	NA	encodes a member of the DREB subfamily A-4 of ERF/AP2 transcription factor family. The protein contains one AP2 domain. There are 17 members in this subfamily including TINY.
AT2G15080	7	29	0	53	308	450	-4.63909	1.62625	6.94181	0.031039	0.179828	RECEPTOR LIKE PROTEIN 19 (RLP19)	receptor like protein 19;(source:Araport11)
AT1G72950	41	10	0	495	262	147	-4.63524	1.7113	9.03536	0.0177418	0.126821	TIR-NBS12 (TN12)	Disease resistance protein (TIR-NBS class);(source:Araport11)
AT5G26920	110	127	134	3837	2418	1673	-4.62414	4.84053	123.26	5.33021e-06	0.000966795	CAM-BINDING PROTEIN 60-LIKE G (CBP60G)	Encodes a calmodulin-binding protein CBP60g (calmodulin binding protein 60-like.g). The calmodulin-binding domain is located near the N-terminus; calmodulin binding is dependent on Ca(2+). Inducible by both bacterial pathogen and MAMP (microbe-associated molecular pattern) treatments. Bacterial growth is enhanced in cbp60g mutants. cbp60g mutants also show defects in salicylic acid (SA) accumulat…
AT3G24500	580	335	2464	9106	22274.1	39591	-4.62268	8.05628	22.9641	0.00153571	0.0257382	MULTIPROTEIN BRIDGING FACTOR 1C (MBF1C)	One of three genes in A. thaliana encoding multiprotein bridging factor 1, a highly conserved transcriptional coactivator. May serve as a bridging factor between a bZIP factor and TBP. Its expression is specifically elevated in response to pathogen infection, salinity, drought, heat, hydrogen peroxide, and application of abscisic acid or salicylic acid. Constitutive expression enhances the tolera…
AT4G04030	12	6.76	0	211.46	63	85.78	-4.60754	0.408263	6.67029	0.0335998	0.188754	OVATE FAMILY PROTEIN 9 (OFP9)	transcription repressor;(source:Araport11)
AT3G19030	5	6	120	1618	1013	322	-4.60172	3.40743	11.1637	0.010836	0.0934232	NA	transcription initiation factor TFIID subunit 1b-like protein;(source:Araport11)
AT4G21850	75	86	0	1130	1248	833	-4.59817	3.55639	13.316	0.00697822	0.0692431	METHIONINE SULFOXIDE REDUCTASE B9 (MSRB9)	methionine sulfoxide reductase B9;(source:Araport11)
AT1G66080	535	301	354	3534	6159	12841	-4.59472	6.40037	76.6488	2.92632e-05	0.0022286	HIKESHI-LIKE PROTEIN1 (HLP1)	Encodes a glucose-regulated protein that binds to the promoters of glucose-regulated heat shock responsive genes and promotes chromatin acetylation. HLP1 is required in maintaining histone H3K acetylation and H3K4 methylation marks at the promoters of heat shock protein genes in providing thermotolerance/thermomemory response.
AT1G73805	210.96	144.68	455.44	5487.18	4343.45	6708.89	-4.58634	5.92826	74.5409	3.22821e-05	0.00233375	SAR DEFICIENT 1 (SARD1)	Encodes SAR Deficient 1 (SARD1), a key regulator for ICS1 (Isochorismate Synthase 1) induction and salicylic acid (SA) synthesis.
AT2G15390	23	30	0	298	586	166	-4.56172	1.95537	9.09847	0.0174671	0.125516	FUCOSYLTRANSFERASE 4 (FUT4)	Encodes an alpha-(1,2)-fucosyltransferase.
AT2G04495	65	60	0	1411	726	279	-4.55564	3.11704	11.0052	0.0112169	0.0953493	NA	transmembrane protein;(source:Araport11)
AT2G18193	294	218	400	7478	5214	5271	-4.54468	6.03417	175.038	1.4731e-06	0.00049427	NA	P-loop containing nucleoside triphosphate hydrolases superfamily protein;(source:Araport11)
AT2G17660	35	19	0	767	132	89	-4.53775	1.81443	7.59472	0.0258275	0.15989	(NOI3)	RPM1-interacting protein 4 (RIN4) family protein;(source:Araport11)
AT3G22370	2479	1406	2112	39909	36903	36126	-4.53684	8.69418	404.877	6.4e-08	0.000249614	ALTERNATIVE OXIDASE 1A (AOX1A)	Encodes AOX1a, an isoform of alternative oxidase that is expressed in rosettes, flowers, and root. The alternative oxidase of plant mitochondria transfers electrons from the ubiquinone pool to oxygen without energy conservations. It is regulated through transcriptional control and by pyruvate. Plays a role in shoot acclimation to low temperature. Also is capable of ameliorating reactive oxygen sp…
AT2G27660	11	31	0	495	255	149	-4.53592	1.70786	8.05404	0.0228164	0.148261	NA	Cysteine/Histidine-rich C1 domain family protein;(source:Araport11)
AT3G56710	400	282	303	6637	5868	5946	-4.5167	6.08136	485.805	3.21448e-08	0.000249614	SIGMA FACTOR BINDING PROTEIN 1 (SIB1)	Sig1 binding protein; interacts with Sig1R4. As well as Sig1, SibI is imported into chloroplasts and its expression is light-dependent in mature chloroplasts.
AT3G29250	115	108	166	3539	2401	1681	-4.5096	4.7908	119.106	6.03743e-06	0.00100838	SHORT-CHAIN DEHYDROGENASE REDUCTASE 4 (SDR4)	NAD(P)-binding Rossmann-fold superfamily protein;(source:Araport11)
AT2G07739	66	43	0	295.17	738.7	832.66	-4.50112	2.81009	10.8422	0.0116266	0.0973289	NA	Ycf1 protein;(source:Araport11)
AT5G22250	204	147	89	3985	2532	1459	-4.47032	4.85219	107.204	8.8379e-06	0.00121586	CCR4- ASSOCIATED FACTOR 1B (CAF1b)	Encodes one of the homologs of the yeast CCR4-associated factor 1: AT3G44260 (CAF1a), AT5G22250 (CAF1b). Has mRNA deadenylation activity. Also plays a role in plant defense responses.
AT5G42830	164	80	0	1801	1155	1066	-4.45697	3.87632	13.0128	0.00740204	0.0723709	NA	HXXXD-type acyl-transferase family protein;(source:Araport11)
AT1G14200	607	429	1260	4775	14416	22724	-4.45614	7.30413	37.0701	0.00034544	0.0099357	(SNIPER1)	E3 ligase involved in the regulation of the homeostasis of sensor NLR immune receptors.
AT5G52760	77	95	682	8982	4386	3440	-4.42799	5.92624	20.2531	0.00221895	0.032506	NA	Copper transport protein family;(source:Araport11)
AT3G22930	8	15	0	158	124	152	-4.42615	0.706545	6.65861	0.033716	0.188999	CALMODULIN-LIKE 11 (CML11)	Encodes a calmodulin-like protein.
AT3G10930	23	79	693	9145	4368	2413	-4.4188	5.84185	12.4251	0.00832062	0.0783167	IDA-LIKE7 (IDL7)	Encodes a small secreted signaling peptide that processed both N- and C-terminally after translation and is rapidly induced in response to ROS and flg22-induced stress and may act as a negative modulator of stress-induced ROS signalling.
AT1G32640	2808.42	1941.96	0	20406.7	26310.6	30807.9	-4.41591	8.17007	7.73801	0.0248365	0.156612	(MYC2)	Encodes a MYC-related transcriptional activator with a typical DNA binding domain of a basic helix-loop-helix leucine zipper motif. Binds to an extended G-Box promoter motif and interacts with Jasmonate ZIM-domain proteins. MYC2 interacts with EIN3 and EIL1 to repress hook curvature and resistance to Botrytis cinera.Its transcription is induced by dehydration stress, ABA treatment and blue light …
AT3G55980	1836	1466	1791	28109	30346	30733	-4.40052	8.36477	322.73	1.50406e-07	0.00025525	TANDEM ZINC FINGER 11 (TZF11)	CCCH-type zinc finger protein involved in salt stress and immune responses.
AT1G23710	438	267	425	10229	5262	3975	-4.36972	6.14135	125.311	5.01962e-06	0.000936375	NA	hypothetical protein (DUF1645);(source:Araport11)
AT2G32030	58	53	56	1587	691	641	-4.35527	3.40767	70.118	4.00079e-05	0.00263757	NA	Acyl-CoA N-acyltransferases (NAT) superfamily protein;(source:Araport11)
AT4G13820	25	48	0	548	329	423	-4.34673	2.26538	9.0312	0.0177601	0.12684	NA	Leucine-rich repeat (LRR) family protein;(source:Araport11)
AT4G23610	22	20	0	329	307	60	-4.33725	1.35521	6.9696	0.0307912	0.178868	NA	Late embryogenesis abundant (LEA) hydroxyproline-rich glycoprotein family;(source:Araport11)
AT5G02220	28	10	0	431	78	66	-4.32882	1.05701	6.09495	0.0399861	0.209154	SIAMESE-RELATED 4 (SMR4)	SIAMESE-RELATED (SMR) family gene; activated by SMOS1/SCL28 heterodimer thus inhibiting cell cycle progression at G2 and promoting the onset of endoreplication.
AT2G20142	60	50	0	388	766	570	-4.3189	2.69146	10.1425	0.0136168	0.107804	NA	Toll-Interleukin-Resistance (TIR) domain family protein;(source:Araport11)
AT5G54490	53	28	312	5423	921	809	-4.31489	4.67134	13.5264	0.00670213	0.0675175	PINOID-BINDING PROTEIN 1 (PBP1)	Encodes a PINOID (PID)-binding protein containing putative EF-hand calcium-binding motifs. The interaction is dependent on the presence of calcium. mRNA expression is up-regulated by auxin. Not a phosphorylation target of PID, likely acts upstream of PID to regulate the activity of this protein in response to changes in calcium levels.
AT2G38250	87	70	0	906	720	818	-4.30193	3.17885	11.3098	0.0104993	0.0914316	NA	Homeodomain-like superfamily protein;(source:Araport11)
AT5G57560	1556	1115	1290	21757	19990	22132	-4.29749	7.88563	406.228	6.32132e-08	0.000249614	TOUCH 4 (TCH4)	Encodes a cell wall-modifying enzyme, rapidly upregulated in response to environmental stimuli.
AT4G37610	386	188	0	2347	2715	3222	-4.29199	4.94826	11.7298	0.00960251	0.0865799	BTB AND TAZ DOMAIN PROTEIN 5 (bt5)	BTB and TAZ domain protein. Located in cytoplasm and expressed in fruit, flower and leaves.
AT2G18050	129	132	157	3592	2094	1319	-4.27841	4.67305	93.565	1.44111e-05	0.00153748	HISTONE H1-3 (HIS1-3)	encodes a structurally divergent linker histone whose gene expression is induced by dehydration and ABA. The mRNA is cell-to-cell mobile.
AT4G18880	282	280	186	5988	3590	2515	-4.25593	5.46389	120.723	5.74878e-06	0.00098045	HEAT SHOCK TRANSCRIPTION FACTOR A4A (HSF A4A)	Encodes a member of Heat Stress Transcription Factor(Hsf) family that is a substrate of the MPK3/MPK6 signaling and regulates stress responses.
AT2G16060	142	57	181	3269	1491	1157	-4.22531	4.42863	57.5863	7.91728e-05	0.00390511	HEMOGLOBIN 1 (HB1)	Encodes a class 1 nonsymbiotic hemoglobin induced by low oxygen levels with very high oxygen affinity. It is not likely to be a hemoglobin transporter because of its extremely high affinity for oxygen. Overexpression impairs cold stress-induced nitric oxide (NO) production.
AT1G56540	81	62	0	632	612	833	-4.22061	2.95941	10.3001	0.0131328	0.105524	NA	Disease resistance protein (TIR-NBS-LRR class) family;(source:Araport11)
AT4G37030	212	128	0	2020	1433	1397	-4.21941	4.16159	11.629	0.00980863	0.0876228	NA	membrane protein;(source:Araport11)
AT1G19210	86	21	0	573	450	365	-4.21376	2.36258	8.89178	0.0183875	0.129384	(ERF017)	encodes a member of the DREB subfamily A-5 of ERF/AP2 transcription factor family. The protein contains one AP2 domain. There are 15 members in this subfamily including RAP2.1, RAP2.9 and RAP2.10.
AT1G67105	31	44	0	489	405	287	-4.21062	2.1308	8.46112	0.0205124	0.138277	NA	other_RNA;(source:Araport11)
AT2G30250	111	109	69	1445	1810	1193	-4.20871	4.04622	122.48	5.4548e-06	0.000966795	WRKY DNA-BINDING PROTEIN 25 (WRKY25)	member of WRKY Transcription Factor; Group I. Located in nucleus. Involved in response to various abiotic stresses - especially salt stress.
AT5G54100	1018	711	360	10377	9529	10825	-4.20802	6.83526	158.025	2.14759e-06	0.000577893	STOMATIN-LIKE PROTEIN 2 (SLP2)	SPFH/Band 7/PHB domain-containing membrane-associated protein family;(source:Araport11)
AT3G25770	166	112	0	1135	1674	1065	-4.17861	3.85228	11.1132	0.0109556	0.0940863	ALLENE OXIDE CYCLASE 2 (AOC2)	Encodes allene oxide cyclase. One of four genes in Arabidopsis that encode this enzyme, which catalyzes an essential step in jasmonic acid biosynthesis. Gene expression is induced during senescence, a process that involves jasmonic acid signalling pathway. Note: Nomenclature for Arabidopsis allene oxide cyclase 2 (AOC2, AT3G25770) gene is based on Stenzel et al. 2003 Plant Molecular Biology 51:89…
AT3G04800	23	19	0	157	253	188	-4.16884	1.18101	6.88549	0.0315491	0.181814	TRANSLOCASE INNER MEMBRANE SUBUNIT 23-3 (TIM23-3)	translocase inner membrane subunit 23-3;(source:Araport11)
AT5G19230	34	54	0	457	700	175	-4.1384	2.30817	7.68216	0.0252169	0.157701	NA	Glycoprotein membrane precursor GPI-anchored;(source:Araport11)
AT4G28140	54	26	0	575	306	185	-4.1346	1.97121	7.79642	0.0244465	0.15511	ETHYLENE RESPONSIVE FACTOR54 (ERF54)	encodes a member of the DREB subfamily A-6 of ERF/AP2 transcription factor family. The protein contains one AP2 domain. There are 8 members in this subfamily including RAP2.4. Regulated by heat shock.
AT5G57010	52	22	0	599	231	140	-4.12112	1.82733	7.16962	0.0290799	0.172909	NA	calmodulin-binding family protein;(source:Araport11)
AT1G22570	41	10	0	199	204	213	-4.11834	1.2211	6.66101	0.0336921	0.188922	NA	Major facilitator superfamily protein;(source:Araport11)
AT1G73810	15	23	0	234	224	110	-4.11406	1.08962	6.27208	0.0378658	0.202756	NA	Core-2/I-branching beta-1,6-N-acetylglucosaminyltransferase family protein;(source:Araport11)
AT5G54165	49	19	506	777	2917	4907	-4.10871	5.04149	9.88079	0.0144713	0.112067	NA	Avr9/Cf-9 rapidly elicited protein;(source:Araport11)
AT3G44860	42	100	121	1165	2084	821	-4.10531	3.92447	38.339	0.000309599	0.00919983	FARNESOIC ACID CARBOXYL-O-METHYLTRANSFERASE (FAMT)	Encodes a farnesoic acid carboxyl-O-methyltransferase. The mRNA is cell-to-cell mobile.
AT1G10340	21	14	93	815	722	411	-4.10354	2.85184	20.3086	0.00220151	0.0324127	NA	Ankyrin repeat family protein;(source:Araport11)
AT4G03450	11	30	0	151	333	143	-4.08834	1.25056	5.97914	0.0414549	0.213453	NA	Ankyrin repeat family protein;(source:Araport11)
AT1G22890	194	77	0	1847	1059	503	-4.08502	3.64038	9.47845	0.0159225	0.118869	(STMP2)	Secreted peptide which functions in plant growth and pathogen defense.
AT5G46710	316.38	208.07	67.65	2715.44	2273.84	2847.98	-4.07836	4.87183	72.5295	3.55381e-05	0.00245203	NA	PLATZ transcription factor family protein;(source:Araport11)
AT2G36750	110	59	0	689	638	778	-4.05604	2.9833	9.53795	0.0156966	0.117829	UDP-GLUCOSYL TRANSFERASE 73C1 (UGT73C1)	UDP-glucosyl transferase 73C1;(source:Araport11)
AT2G18550	99	103	0	731	1101	861	-4.04483	3.34125	9.66948	0.0152115	0.115519	HOMEOBOX PROTEIN 21 (HB21)	Encodes a homeodomain leucine zipper class I (HD-Zip I) protein.
AT2G18660	176	108	153	2713	2159	1078	-4.04235	4.45581	108.891	8.3533e-06	0.00119	PLANT NATRIURETIC PEPTIDE A (PNP-A)	Encodes PNP-A (Plant Natriuretic Peptide A). PNPs are a class of systemically mobile molecules distantly related to expansins; their biological role has remained elusive. PNP-A contains a signal peptide domain and is secreted into the extracellular space. Co-expression analyses using microarray data suggest that PNP-A may function as a component of plant defence response and SAR in particular, an…
AT1G74930	95	79	511	2709	3488	3699	-4.04149	5.21834	24.5467	0.00125797	0.0225649	(ORA47)	encodes a member of the DREB subfamily A-5 of ERF/AP2 transcription factor family. The protein contains one AP2 domain. There are 15 members in this subfamily including RAP2.1, RAP2.9 and RAP2.10. The mRNA is cell-to-cell mobile.
AT4G18253	26	34	99	1218	750	392	-4.04132	3.11837	25.877	0.00107199	0.0204547	NA	receptor Serine/Threonine kinase-like protein;(source:Araport11)
AT1G59590	52	40	78	1311	466	624	-4.03968	3.1451	43.8768	0.00019851	0.00691729	(ZCF37)	ZCF37 mRNA, complete cds The mRNA is cell-to-cell mobile.
AT5G43420	29	58	0	561	537	165	-4.03347	2.2274	7.09425	0.0297101	0.175394	ARABIDOPSIS TOXICOS EN LEVADURA 16 (ATL16)	RING/U-box superfamily protein;(source:Araport11)
AT3G44260	498	347	1072	12373	9190	5443	-4.02722	6.63812	54.6775	9.4546e-05	0.00431208	CCR4- ASSOCIATED FACTOR 1A (CAF1a)	Encodes one of the homologs of the yeast CCR4-associated factor 1: AT3G44260 (CAF1a), AT5G22250 (CAF1b). Has mRNA deadenylation activity. Also plays a role in plant defense responses.
AT2G29120	9	10	78	753	362	327	-4.02434	2.41495	13.0618	0.00733142	0.0719437	GLUTAMATE RECEPTOR 2.7 (GLR2.7)	member of Putative ligand-gated ion channel subunit family
AT1G72940	378	224	91	3994	2864	1999	-4.02021	5.0331	75.9931	3.01627e-05	0.0022525	TIR-NBS11 (TN11)	Nucleotide-binding, leucine-rich repeat (NLR) gene regulated by nonsense-mediated mRNA decay (NMD) genes UPF1 and UPF3.
AT5G13210	343	104	209	2762	3158	2258	-4.01144	4.93308	138.336	3.49915e-06	0.000763446	NA	Uncharacterized conserved protein UCP015417, vWA;(source:Araport11)
AT1G72910	469	336	491	9668	4870.61	3068	-4.00595	6.01143	85.1838	2.01384e-05	0.00187582	TIR-NBS8 (TN8)	Nucleotide-binding, leucine-rich repeat (NLR) gene regulated by nonsense-mediated mRNA decay (NMD) genes UPF1 and UPF3.
AT3G51960	40	13	0	340	180	97	-3.99406	1.19734	5.98796	0.0413406	0.213226	BASIC LEUCINE ZIPPER 24 (BZIP24)	bZIP transcription factor induced by salt stress and promoted salt tolerance. Localized to the cytoplasm and nucleus under control conditions and targeted preferentially to the nucleus under salt stress
AT4G19520	154	125	0	1233	1196	1061	-3.98682	3.70819	9.95132	0.0142344	0.111012	NA	disease resistance protein (TIR-NBS-LRR class) family;(source:Araport11)
AT5G35320	1017	691	580	1467	7977	18734	-3.97957	6.7684	22.5661	0.00161743	0.0265926	NA	DBH-like monooxygenase;(source:Araport11)
ATMG00690	19	37	0	270	199	300	-3.97733	1.54496	6.4454	0.0359287	0.196607	(ORF240A)	FO-ATPase subunit;(source:Araport11)
AT1G19020	27	90	158	2001	982	1014	-3.97283	3.88668	26.6063	0.000984707	0.0195793	SMALL DEFENSE-ASSOCIATED PROTEIN 1 (SDA1)	Modulates defense against bacterial pathogens and tolerance to oxidative stress.
AT1G09950	25	30	0	502	140	94	-3.9656	1.43509	5.779	0.0441605	0.221792	RESPONSE TO ABA AND SALT 1 (RAS1)	RESPONSE TO ABA AND SALT 1;(source:Araport11)
AT2G38470	845	672	487	8479	8179	8821	-3.96267	6.57883	267.781	3.02921e-07	0.000280088	WRKY DNA-BINDING PROTEIN 33 (WRKY33)	Member of the plant WRKY transcription factor family. Regulates the antagonistic relationship between defense pathways mediating responses to P. syringae and necrotrophic fungal pathogens. Located in nucleus. Involved in response to various abiotic stresses - especially salt stress. Regulates cytochrome P450 gene CYP94B1 to control apoplastic barrier formation in roots to confer salt tolerance.
AT2G40140	1899	1520	1107	19802	17999	19806	-3.96176	7.75426	271.719	2.86809e-07	0.000280088	(CZF1)	Putative zinc-finger protein with ankyrin-repeat domains. Mutants demonstrate susceptibility to pathogens and decreased salt tolerance.
AT3G23250	52	59	305	3058	1672	1105	-3.95317	4.42653	21.6751	0.00182131	0.0285862	MYB DOMAIN PROTEIN 15 (MYB15)	Member of the R2R3 factor gene family. Key regulator of lignin biosynthesis in effector-triggered immunity
AT5G48657	46	66	0	688	495	288	-3.94104	2.4523	7.62298	0.025628	0.159131	(NOI10)	defense protein-like protein;(source:Araport11)
AT4G37370	249	268	315	3917	3521	3446	-3.93766	5.34967	166.076	1.78844e-06	0.000528199	CYTOCHROME P450, FAMILY 81, SUBFAMILY D, POLYPEPTIDE 8 (CYP81D8)	member of CYP81D
AT4G13495	137	91	0	1389	656	666	-3.92806	3.32874	8.98117	0.0179821	0.127571	NA	other_RNA;(source:Araport11)
AT4G14365	505	414	341	6529	5159	4052	-3.91388	5.87399	232.753	5.11438e-07	0.000305084	XB3 ORTHOLOG 4 IN ARABIDOPSIS THALIANA (XBAT34)	hypothetical protein;(source:Araport11)
AT5G46780	136	146	0	1376	1138	940	-3.90237	3.69216	9.25068	0.0168264	0.122701	NA	VQ motif-containing protein;(source:Araport11)
AT3G16050	1426	952	1740	3596.48	15038	30188.2	-3.87781	7.56288	26.4109	0.00100718	0.0197027	PYRIDOXINE BIOSYNTHESIS 1.2 (PDX1.2)	Encodes a protein with pyridoxal phosphate synthase activity whose transcripts were detected mostly in roots and accumulate during senescence. The protein was found in very low abundance, which prevented a specific localisation.
AT1G56150	58	41	265	2275	1277	1177	-3.87058	4.13672	22.7542	0.00157815	0.0260884	SMALL AUXIN UPREGULATED 71 (SAUR71)	SAUR-like auxin-responsive protein family;(source:Araport11)
AT2G36460	8083	4673	6020	52016	69392	95118	-3.85455	9.68675	156.146	2.2442e-06	0.000584408	FRUCTOSE-BISPHOSPHATE ALDOLASE 6 (FBA6)	Fructose 1,6-bisphosphate aldolase.
AT4G20860	24	20	0	195	184	130	-3.85306	0.955423	5.57167	0.0472069	0.230303	(ATBBE22)	involved in the generation of H2O2 from reduced compounds
AT4G24570	828	317	551	10210	6151	3128	-3.84607	6.16956	77.4642	2.81913e-05	0.00218127	DICARBOXYLATE CARRIER 2 (DIC2)	Encodes one of the mitochondrial dicarboxylate carriers (DIC): DIC1 (AT2G22500), DIC2 (AT4G24570), DIC3 (AT5G09470). The mRNA is cell-to-cell mobile.
AT2G43570	303	309	279	4313	4204	2195	-3.82267	5.3235	121.616	5.5969e-06	0.000967253	CHITINASE, PUTATIVE (CHI)	Putative basic chitinase.
AT5G01815	159.72	104.26	381.85	1414.09	2863.29	3225.24	-3.78625	4.84682	36.1668	0.000374184	0.0104281	NA	Natural antisense transcript overlaps with AT5G10695;(source:Araport11)
AT1G14370	144	130	0	1221	1134	680	-3.78371	3.51075	8.45278	0.0205565	0.138407	PROTEIN KINASE 2A (APK2A)	Encodes protein kinase APK2a. Protein is N-myristoylated.
AT1G32870	1171	792	178	5295	8407	8909	-3.77138	6.43151	39.5365	0.000279977	0.00867069	NAC DOMAIN PROTEIN 13 (NAC13)	Expression in rosette leaves is activated by high concentration of boron.
AT2G26190	872	718	651	10552	6826	7966	-3.76816	6.57331	234.825	4.9481e-07	0.000305084	(IQM4)	IQM4 is a plastid localized, Ca2+ independent calmodulin binding protein that is involved in promoting seed dormancy.
AT1G56660	1131	766	1731	16376	13865	11121	-3.75451	7.28034	99.7624	1.14509e-05	0.00134656	NA	MAEBL domain protein;(source:Araport11)
AT3G14440	134	75	0	238	1042	801	-3.74971	3.00837	7.01265	0.0304122	0.177219	NINE-CIS-EPOXYCAROTENOID DIOXYGENASE 3 (NCED3)	Encodes 9-<i>cis</i>-epoxycarotenoid dioxygenase, a key enzyme in the biosynthesis of abscisic acid. Regulated in response to drought and salinity. Expressed in roots, flowers and seeds. Localized to the chloroplast stroma and thylakoid membrane.
AT2G15042	107	57	0	647	531	480	-3.74605	2.64928	7.61256	0.0257013	0.15944	NA	Leucine-rich repeat (LRR) family protein;(source:Araport11)
AT5G24210	205	202	294	2884	2505	2600	-3.74042	4.91725	126.024	4.9171e-06	0.000936375	(PRLIP1)	alpha/beta-Hydrolases superfamily protein;(source:Araport11)
AT1G50400	105	31	0	491	392	398	-3.73644	2.28179	6.86573	0.0317306	0.182184	NA	Eukaryotic porin family protein;(source:Araport11)
AT1G12010	117	68	81	848	999	996	-3.73614	3.43751	97.8754	1.22636e-05	0.00139436	1-AMINO-CYCLOPROPANE-1-CARBOXYLIC ACID OXIDASE 3 (ACO3)	Encodes a protein that appears to have 1-amino-cyclopropane-1-carboxylic acid oxidase activity based on mutant analyses. The mRNA is cell-to-cell mobile.
AT1G21910	175	136	174	1935	2063	1378	-3.73291	4.3434	145.12	2.93655e-06	0.000690459	DEHYDRATION RESPONSE ELEMENT-BINDING PROTEIN 26 (DREB26)	encodes a member of the DREB subfamily A-5 of ERF/AP2 transcription factor family. The protein contains one AP2 domain. There are 15 members in this subfamily including RAP2.1, RAP2.9 and RAP2.10.
AT1G17870	447	272	188	255	2032.65	6897.24	-3.73037	5.17505	13.1354	0.00722688	0.0711466	ETHYLENE-DEPENDENT GRAVITROPISM-DEFICIENT AND YELLOW-GREEN-LIKE 3 (EGY3)	S2P-like putative metalloprotease, also contain transmembrane helices near their C-termini and many of them, five of seven, contain a conserved zinc-binding motif HEXXH. Homolog of EGY1. Each of the EGY1 and EGY-like proteins share two additional highly conserved motifs, the previously reported NPDG motif (aa 442?454 in EGY1, Rudner et al., 1999) and a newly defined GNLR motif (aa 171?179 in EGY1…
AT3G57640	73	52	0	893	262	173	-3.7287	2.29447	6.10621	0.0398468	0.208696	(ZRK15)	Protein kinase superfamily protein;(source:Araport11)
AT3G44300	715	541	200	4048	7229	3952	-3.71545	5.85502	61.5226	6.30466e-05	0.00339911	NITRILASE 2 (NIT2)	Encodes an enzyme that catalyzes the hydrolysis of indole-3-acetonitrile (IAN) to indole-3-acetic acid (IAA) (nitrile aminohydrolase, EC 3.5.5.1) and IAN to indole-3-acetamide (IAM) at lower levels. Mutants have reduced sensitivity to IAN and are sensitive to IAA. This enzyme likely participates in other non-auxin-related metabolic pathways. The mRNA is cell-to-cell mobile.
AT3G15518	27	62.16	0	684	247.27	136.25	-3.7148	1.98646	5.42112	0.04959	0.236992	NA	hypothetical protein;(source:Araport11)
AT2G31880	1329.34	1115.39	1146.66	14966.8	13900.9	9419.93	-3.67316	7.17397	207.493	7.8437e-07	0.000372468	SUPPRESSOR OF BIR1 1 (SOBIR1)	Encodes a putative leucine rich repeat transmembrane protein that is expressed in response to Pseudomonas syringae. Expression of SRRLK may be required for silencing via lsiRNAs. Regulates cell death and innate immunity.
AT2G32140	107	84	213	1941	1080	1408	-3.67303	4.06395	52.234	0.000110473	0.00476906	NA	transmembrane receptor;(source:Araport11)
AT5G59550	1094	772	557	6877	8832	8941	-3.66622	6.55722	188.222	1.12609e-06	0.000447486	RING AND DOMAIN OF UNKNOWN FUNCTION 1117 2 (RDUF2)	Encodes an ABA- and drought-induced RING-DUF1117 gene whose mutation results in hyposensitive phenotypes toward ABA in terms of germination rate and stomatal closure and markedly reduced tolerance to drought stress relative to wild-type plants.
AT4G36990	1797	1072	860	4497	10703	21424	-3.66484	7.15603	39.9026	0.000271639	0.00845574	HEAT SHOCK FACTOR 4 (HSF4)	Encodes a protein whose sequence is similar to heat shock factors that regulate the expression of heat shock proteins. Transcript level is increased in response to heat shock. However, overexpression of this gene did not result in the increase of decrease of heat shock proteins.
AT1G02920	80	204	669	4408	4352	2254	-3.65658	5.37552	19.5343	0.00246184	0.0346431	GLUTATHIONE S-TRANSFERASE 7 (GSTF7)	Encodes glutathione transferase belonging to the phi class of GSTs. Naming convention according to Wagner et al. (2002).
AT2G39230	89	46	0	195	494	557	-3.65159	2.27848	6.22647	0.0383977	0.204422	LATERAL ORGAN JUNCTION (LOJ)	Encodes a pentatricopeptide protein (LOJ) that is specifically expressed in lateral organ junctions.
AT2G36800	1617	930	1012	12759	12740	10131	-3.64116	7.07802	340.641	1.22757e-07	0.00025525	DON-GLUCOSYLTRANSFERASE 1 (DOGT1)	Encodes a DON-Glucosyltransferase. The UGT73C5 glucosylates both brassinolide and castasterone in the 23-O position. The enzyme is presumably involved in the homeostasis of those steroid hormones hence regulating BR activity. Transgenic plants overexpressing UGT73C5 show a typical BR-deficient phenotype.
AT3G24000	143	109	0	430	757	1225	-3.6403	3.22849	7.18538	0.0289502	0.172434	NA	Tetratricopeptide repeat (TPR)-like superfamily protein;(source:Araport11)
AT3G50470	110	73	0	773	623	376	-3.63797	2.7436	7.07412	0.0298813	0.175994	HOMOLOG OF RPW8 3 (HR3)	Homolog of RPW8
AT1G72520	966	578	474	6801	5905	7200	-3.63508	6.24474	246.457	4.1312e-07	0.000304217	LIPOXYGENASE 4 (LOX4)	13-lipoxygenase that is induced by or abiotic stresses and triggers defense respones.
AT3G26220	69	85	0	666	670	265	-3.63322	2.59812	6.54455	0.0348772	0.193241	CYTOCHROME P450, FAMILY 71, SUBFAMILY B, POLYPEPTIDE 3 (CYP71B3)	cytochrome P450 monooxygenase
AT5G18470	116.48	207.73	0	1221	1505	746	-3.62934	3.72023	7.30419	0.0279965	0.168612	NA	Curculin-like (mannose-binding) lectin family protein;(source:Araport11)
AT1G61810	99	88	0	608	544	683	-3.62601	2.81412	7.1588	0.0291693	0.1731	BETA-GLUCOSIDASE 45 (BGLU45)	beta-glucosidase 45;(source:Araport11)
AT4G27280	1324	953	2456	21023	15475	13390	-3.62322	7.55745	68.8076	4.27352e-05	0.0027599	CA2+-DEPENDENT MODULATOR OF ICR1 (CMI1)	EF-hand Ca2 + -binding protein, which is a Ca2+-dependent transducer of auxin-regulated gene expression and interacts with ICR1.
AT1G18570	4	61	159	1397	776	444	-3.61721	3.2933	9.5536	0.0156379	0.117606	MYB DOMAIN PROTEIN 51 (MYB51)	Encodes a member of the R2R3-MYB transcription family. Involved in indole glucosinolate biosynthesis. The mRNA is cell-to-cell mobile.
AT2G32210	253	106	0	1475	822	916	-3.60394	3.60272	7.64951	0.0254427	0.158521	CYSTEINE-RICH TRANSMEMBRANE MODULE 6 (ATHCYSTM6)	cysteine-rich/transmembrane domain A-like protein;(source:Araport11)
AT1G13260	476	296	664	6654	4786	3230	-3.59898	5.78815	80.7762	2.43144e-05	0.00203939	RELATED TO ABI3/VP1 1 (RAV1)	Encodes an AP2/B3 domain transcription factor which is upregulated in response to low temperature. It contains a B3 DNA binding domain. It has circadian regulation and may function as a negative growth regulator. The mRNA is cell-to-cell mobile.
AT1G60190	221	109	142	1600	1740	1191	-3.59082	4.10844	139.214	3.41915e-06	0.000752772	PLANT U-BOX 19 (PUB19)	Encodes PUB19, a plant U-box armadillo repeat protein. Involved in salt inhibition of germination together with PUB18. The mRNA is cell-to-cell mobile.
AT3G09350	1400	1017	1119	2439	8707	22643	-3.58764	7.05518	22.7839	0.00157203	0.0260229	FES1A (Fes1A)	Encodes one of the Arabidopsis orthologs of the human Hsp70-binding protein 1 (HspBP-1) and yeast Fes1p: Fes1A (AT3G09350), Fes1B (AT3G53800), Fes1C (AT5G02150). Fes1A is cytosolic and associates with cytosolic Hsp70. Mutants showed increased heat-sensitive phenotype suggestion the involvement of Fes1A in acquired thermotolerance. Does not have nucleotide exchange factor activity in vitro.
AT5G25250	89	105	84	1450	963	481	-3.58695	3.44326	45.3833	0.00017739	0.006519	FLOTILLIN 1 (FLOT1)	Encodes a protein that is involved in a membrane microdomain-dependent, but clathrin-independent, endocytic pathway required for optimal seedling development. The mRNA is cell-to-cell mobile.
AT5G48570	849	458	368	505	3354	11295	-3.57938	5.90715	13.4566	0.00679214	0.0680281	(ROF2)	Encodes one of the 36 carboxylate clamp (CC)-tetratricopeptide repeat (TPR) proteins (Prasad 2010, Pubmed ID: 20856808) with potential to interact with Hsp90/Hsp70 as co-chaperones.
AT1G68840	120	50	0	976	249	278	-3.56052	2.48949	5.85104	0.0431612	0.218677	RELATED TO ABI3/VP1 2 (RAV2)	Rav2 is part of a complex that has been named `regulator of the (H+)-ATPase of the vacuolar and endosomal membranes' (RAVE) The mRNA is cell-to-cell mobile.
AT4G11280	1445	970	1295	11541	11439	12806	-3.55971	7.09819	254.324	3.67357e-07	0.000296555	1-AMINOCYCLOPROPANE-1-CARBOXYLIC ACID (ACC) SYNTHASE 6 (ACS6)	encodes a a member of the 1-aminocyclopropane-1-carboxylate (ACC) synthase (S-adenosyl-L-methionine methylthioadenosine-lyase, EC 4.4.1.14) gene family The mRNA is cell-to-cell mobile.
AT5G58120	207	90	220	1749	1552	1634	-3.55824	4.23756	91.4464	1.56406e-05	0.00161874	DANGEROUS MIX 10 (DM10)	DM10 is a singleton TIR-NLR, and causal QTL responsible for severe hybrid necrosis.
AT2G07777	65.53	66.7	1	330	439	488.46	-3.55177	2.28563	8.30114	0.0213808	0.142184	NA	ATP synthase 9 mitochondrial;(source:Araport11)
AT3G62260	571	397	375	2576	4116	5814	-3.54058	5.60123	95.2495	1.35194e-05	0.00146822	TYPE 2C PROTEIN PHOSPHATASE 49 (PP2C49)	Type 2C protein phosphatase (PP2C) which negatively regulates AtHKT1;1 activity and thus determines systemic Na+ allocation during salt stress.
AT5G24160	37	88	128	1306	823	558	-3.53747	3.34438	26.4348	0.0010044	0.0197027	SQUALENE MONOXYGENASE 6 (SQE6)	squalene monooxygenase 6;(source:Araport11)
AT3G13950	11	103	143	1962	616	286	-3.52422	3.41043	10.1553	0.0135766	0.107667	NA	ankyrin;(source:Araport11)
AT5G05190	305	135.42	0	2026	1106	633	-3.51429	3.82322	7.03187	0.0302449	0.176628	ENHANCED DISEASE RESISTANCE4 (EDR4)	hypothetical protein (DUF3133);(source:Araport11)
AT5G66052	963	523	343	5931	4768	5603.2	-3.51226	5.96298	145.689	2.89469e-06	0.00068729	NA	transmembrane protein;(source:Araport11)
AT3G61630	974	512	931	7527	7656	7108	-3.50614	6.41606	187.096	1.1514e-06	0.000447486	CYTOKININ RESPONSE FACTOR 6 (CRF6)	CRF6 encodes one of the six cytokinin response factors. CRF5 belongs to the AP2/ERF superfamily of the transcriptional factors. CRF proteins rapidly relocalize to the nucleus in response to cytokinin. Analysis of loos-of-function mutants revealed that the CRFs function redundantly to regulate the development of embryos, cotyledons and leaves.
AT3G56400	1501	1312	2197	22741	13698	12213	-3.50071	7.52509	89.3494	1.69907e-05	0.00171598	WRKY DNA-BINDING PROTEIN 70 (WRKY70)	Member of WRKY Transcription Factor; Group III. Function as activator of SA-dependent defense genes and a repressor of JA-regulated genes. WRKY70-controlled suppression of JA-signaling is partly executed by NPR1.
AT1G24147	51	72	283	2360	1149	677	-3.49773	3.97468	17.4507	0.00338416	0.0427084	NA	transmembrane protein;(source:Araport11)
AT3G45640	1766	1368	959	13092	10617	13411	-3.47953	7.15448	190.431	1.07845e-06	0.000447486	MITOGEN-ACTIVATED PROTEIN KINASE 3 (MPK3)	Encodes a mitogen-activated kinase whose mRNA levels increase in response to touch, cold, salinity stress and chitin oligomers.Also functions in ovule development. Heterozygous MPK3 mutants in a homozygous MPK6 background are female sterile due to defects in integument development. MPK3 can be dephosphorylated by MKP2 in vitro. The mRNA is cell-to-cell mobile.
AT5G47220	279	195	5	2047	1022	1098	-3.47068	3.98312	11.1116	0.0109594	0.0940863	ETHYLENE RESPONSIVE ELEMENT BINDING FACTOR 2 (ERF2)	Encodes a member of the ERF (ethylene response factor) subfamily B-3 of ERF/AP2 transcription factor family (ATERF-2). The protein contains one AP2 domain. Functions as activator of GCC box?dependent transcription. Positive regulator of JA-responsive defense genes and resistance to F. oxysporum and enhances JA inhibition of root elongation.
AT3G15210	1708	797	804	10358	9578	8667	-3.46772	6.77536	246.457	4.13117e-07	0.000304217	ETHYLENE RESPONSIVE ELEMENT BINDING FACTOR 4 (ERF4)	Encodes a member of the ERF (ethylene response factor) subfamily B-1 of ERF/AP2 transcription factor family (ATERF-4). The protein contains one AP2 domain. Acts as a negative regulator of JA-responsive defense gene expression and resistance to the necrotrophic fungal pathogen Fusarium oxysporum and antagonizes JA inhibition of root elongation. The mRNA is cell-to-cell mobile.
AT2G26560	23	125	258	1997	1217	967	-3.45854	3.98912	15.4121	0.00475235	0.0533082	PHOSPHOLIPASE A 2A (PLA2A)	Encodes a lipid acyl hydrolase with wide substrate specificity that accumulates upon infection by fungal and bacterial pathogens. Protein is localized in the cytoplasm in healthy leaves, and in membranes in infected cells. Plays a role in cell death and differentially affects the accumulation of oxylipins. Contributes to resistance to virus.
AT5G06320	1766.19	1360.2	3334	27783	18148.1	15178	-3.45776	7.85864	59.5027	7.07434e-05	0.00361806	NDR1/HIN1-LIKE 3 (NHL3)	encodes a protein whose sequence is similar to tobacco hairpin-induced gene (HIN1) and Arabidopsis non-race specific disease resistance gene (NDR1). Expression of this gene is induced by cucumber mosaic virus, spermine and Pseudomonas syringae pv. tomato DC3000. The gene product is localized to the plasma membrane.
AT1G63750	76	77	0	451	549	359	-3.45313	2.39118	5.93922	0.0419772	0.215154	NA	miR825-5p target proposed as a phasiRNA producing locus.
AT3G17611	561	419	142	816	2840	5835	-3.45077	5.23085	19.9122	0.0023302	0.0335112	RHOMBOID-LIKE PROTEIN 14 (RBL14)	RHOMBOID-like protein 14;(source:Araport11)
AT1G08930	344	313	533	5446	3148	2513	-3.43493	5.39678	69.9116	4.04226e-05	0.00265299	EARLY RESPONSE TO DEHYDRATION 6 (ERD6)	encodes a putative sucrose transporter whose gene expression is induced by dehydration and cold. The mRNA is cell-to-cell mobile.
AT5G66480	78	61	273	1277	1316	1277	-3.432	3.9005	26.0262	0.00105336	0.0202337	NA	bacteriophage N4 adsorption B protein;(source:Araport11)
AT2G25140	2253	1490	434	5070	9647	19355	-3.41485	7.06814	25.8053	0.0010811	0.0204547	CASEIN LYTIC PROTEINASE B4 (CLPB4)	Encodes ClpB4, which belongs to the Casein lytic proteinase/heat shock protein 100 (Clp/Hsp100) family. Targeted to the mitochondrion, also referred to as ClpB-m. Transcripts of ClpB4 accumulate dramatically at high temperatures, suggesting that it may be involved in response to heat stress.
AT3G01830	114.03	142.33	306.76	3228.26	1438.84	728.12	-3.41435	4.34186	25.0477	0.00118348	0.0217775	NA	Calcium-binding EF-hand family protein;(source:Araport11)
AT3G25780	449	446	959	6632	5169	5216	-3.40441	6.02931	61.9057	6.1708e-05	0.0033724	ALLENE OXIDE CYCLASE 3 (AOC3)	Encodes allene oxide cyclase, one of the enzymes involved in jasmonic acid biosynthesis. One of four genes in Arabidopsis that encode this enzyme. mRNA expression is upregulated in senescing leaves. Note: Nomenclature for Arabidopsis allene oxide cyclase 3 (AOC3, AT3G25780) gene is based on Stenzel et al. 2003 Plant Molecular Biology 51:895-911. AOC3 (AT3G25780) is also referred to as AOC2 in He …
AT1G74450	929	598	196	4501	5049	4549	-3.38983	5.76734	55.6477	8.90306e-05	0.00417049	(ROH1D)	Plants overexpressing At1g74450 are stunted in height and have reduced male fertility.
AT4G14400	264	181	163	1574	2122	1444	-3.38518	4.31273	133.099	4.02921e-06	0.000851631	ACCELERATED CELL DEATH 6 (ACD6)	encodes a novel protein with putative ankyrin and transmembrane regions. It is a member of one of the largest uncharacterized gene families in higher plants. The gene is involved in resistance to Pseudomonas syringae.
AT3G21150	173	82	0	624	663	653	-3.36685	2.9139	6.22437	0.0384224	0.204508	B-BOX DOMAIN PROTEIN 32 (BBX32)	Encodes a protein with a B-box domain predicted to act as a transcription factor. Expression of the BBX32 gene is affected by monochromatic red light. Genetic analysis shows BBX32 is under circadian control; it is a morning gene under clock regulation.
AT3G55240	12	14	89	629	273	183	-3.36161	2.04607	8.8478	0.0185913	0.130279	NA	Overexpression leads to PEL (Pseudo-Etiolation in Light) phenotype.
AT2G18690	185	151	403	2956	2317	1306	-3.35821	4.65153	40.572	0.000257191	0.00816336	NA	transmembrane protein;(source:Araport11)
AT1G28370	96	76	345	2207	1627	839	-3.35202	4.156	21.4802	0.00187015	0.0292021	ERF DOMAIN PROTEIN 11 (ERF11)	encodes a member of the ERF (ethylene response factor) subfamily B-1 of ERF/AP2 transcription factor family. The protein contains one AP2 domain. There are 15 members in this subfamily including ATERF-3, ATERF-4, ATERF-7, and leafy petiole.
AT1G19380	223	142	476	4227	1873	1288	-3.3374	4.80626	28.9554	0.000758194	0.0164092	NA	sugar, putative (DUF1195);(source:Araport11)
AT5G47830	388	375	0	1122	1407	3538	-3.33642	4.58438	5.98962	0.0413191	0.21318	NA	hypothetical protein;(source:Araport11)
AT4G33070	314	241	0	1616	1532	1242	-3.33399	4.08381	6.73897	0.0329273	0.186186	PYRUVATE DECARBOXYLASE 1 (PDC1)	Encodes hypoxia and drought induced pyruvate decarboxylase, which catalyzes the first step in ethanolic fermentation.
AT1G20350	193	152	163	2109	1327	837	-3.32465	4.02816	70.5004	3.92537e-05	0.00260451	TRANSLOCASE INNER MEMBRANE SUBUNIT 17-1 (TIM17-1)	mitochondrial inner membrane translocase
AT5G54710	329	134	83	1298	1721	1091	-3.31744	3.9947	55.8675	8.78381e-05	0.00413864	NA	Ankyrin repeat family protein;(source:Araport11)
AT1G15870	128	72	96	1042	774	584	-3.31593	3.2078	60.6779	6.61299e-05	0.0034968	NA	Mitochondrial glycoprotein family protein;(source:Araport11)
AT2G14560	244	457	1710	11699	7102	3225	-3.31053	6.38621	15.2066	0.00492645	0.0546586	LATE UPREGULATED IN RESPONSE TO HYALOPERONOSPORA PARASITICA (LURP1)	Encodes LURP1, a member of the LURP cluster (late upregulated in response to Hyaloperonospora parasitica) which exhibits a pronounced upregulation after recognition of the pathogenic oomycte H. parasitica. LURP1 is required for full basal defense to H. parasitica and resistance to this pathogen mediated by the R-proteins RPP4 and RPP5. The mRNA is cell-to-cell mobile.
AT4G17500	250	338	907	5544	3607	3978	-3.30167	5.66098	31.5457	0.000579419	0.0137707	ETHYLENE RESPONSIVE ELEMENT BINDING FACTOR 1 (ERF-1)	Encodes a member of the ERF (ethylene response factor) subfamily B-3 of ERF/AP2 transcription factor family (ATERF-1). The protein contains one AP2 domain. There are 18 members in this subfamily including ATERF-1, ATERF-2, AND ATERF-5. The mRNA is cell-to-cell mobile.
AT3G26830	146	133	383	2137	2518	1020	-3.29565	4.45084	30.5363	0.000641992	0.0147233	PHYTOALEXIN DEFICIENT 3 (PAD3)	Mutations in pad3 are defective in biosynthesis of the indole derived phytoalexin camalexin. Encodes a cytochrome P450 enzyme that catalyzes the conversion of dihydrocamalexic acid to camalexin. The mRNA is cell-to-cell mobile.
AT1G18740	2137	1210	1764	8025	15153	16845	-3.29418	7.29804	87.0871	1.86163e-05	0.0018034	BYPASS1-LIKE (B1L)	DUF793 domain containing protein. Expression is induced by cold. Loss of function mutations are more sensitive to freezing and have reduced levels of CBFs. May act by preventing degradation of CBFs.
AT1G21130	89	166	247	2340	1441	658	-3.28345	4.08091	25.8911	0.00107021	0.0204547	INDOLE GLUCOSINOLATE O-METHYLTRANSFERASE 4 (IGMT4)	O-methyltransferase family protein;(source:Araport11)
AT1G32920	1754	892	3706	19936	15896	16449	-3.28008	7.66049	38.7246	0.000299647	0.00901751	NA	hypothetical protein;(source:Araport11)
AT1G34420	150	80	0	592	550	517	-3.26532	2.69362	5.67909	0.045596	0.225692	NA	leucine-rich repeat transmembrane protein kinase family protein;(source:Araport11)
AT1G74440	338.2	288.85	0	1863	1358.64	1500.21	-3.24367	4.19631	6.32333	0.0372794	0.201121	(MHL)	Similar to MPH1, can complement mph1-1 salt sensitivity phenotype.
AT5G41550	173	147	0	557	893	919	-3.23929	3.2244	5.83786	0.0433418	0.219455	NA	Disease resistance protein (TIR-NBS-LRR class) family;(source:Araport11)
AT5G39670	88	130	245	2441.43	904	610.89	-3.23788	3.91035	21.8487	0.00177914	0.0281432	CALMODULIN-LIKE 46 (CML46)	Calmodulin like protein involved in negative regulation of pattern triggered immunity.
AT5G35735	1501	914	600	6208	7730	8368	-3.23553	6.45001	121.41	5.63146e-06	0.000967253	NA	Auxin-responsive family protein;(source:Araport11)
AT3G56880	2284	1897	3226	19064	20603	18802	-3.22566	7.83309	106.609	9.0171e-06	0.00121586	NA	VQ motif-containing protein;(source:Araport11)
AT3G06355	4525	4987.1	4541	64579	25090	24145	-3.22403	8.76296	55.2676	9.11417e-05	0.00420432	NA	None;(source:Araport11)
AT2G45760	29	6	165	1024	456	200	-3.22253	2.67944	6.83654	0.0320012	0.183086	BON ASSOCIATION PROTEIN 2 (BAP2)	encodes a protein that is similar to BONZAI1-binding protein BAP1.
AT5G47070	851	526	262	5210	3207	3664	-3.21937	5.54768	78.6682	2.66975e-05	0.00212684	PBS1-LIKE 19 (PBL19)	Encodes a member of the RLCK VII-4 subfamily of receptor-like cytoplasmic kinases that has been shown to phosphorylate MAPKKK5 Ser-599 and MEKK1 Ser-603, both players in PRR-mediated resistance to bacterial and fungal pathogens.
AT5G43450	1683	1024	1032	9207	9674	8791	-3.20547	6.75513	288.771	2.28323e-07	0.000265344	NA	encodes a protein whose sequence is similar to ACC oxidase
AT3G61280	24	49	172	816	603	627	-3.20058	2.99672	14.1147	0.00600003	0.062391	NA	O-glucosyltransferase rumi-like protein (DUF821);(source:Araport11)
AT1G17420	2906	2009	474	9317	11681	17367	-3.20028	7.24334	30.1026	0.000671492	0.0150995	LIPOXYGENASE 3 (LOX3)	LOX3 encode a Lipoxygenase. Lipoxygenases (LOXs) catalyze the oxygenation of fatty acids (FAs).
AT3G15357	67	36	140	970	476	462	-3.19262	2.88224	20.6278	0.00210433	0.0314973	NA	phosphopantothenoylcysteine decarboxylase subunit;(source:Araport11)
AT4G38550	940.98	771.67	130.75	5622.08	4995.35	2847.78	-3.18277	5.70412	25.0421	0.00118428	0.0217775	NA	phospholipase-like protein (PEARLI 4) family protein;(source:Araport11)
AT1G30070	1804	1046	1056	3067	6843	17545	-3.17811	6.78608	26.2832	0.00102222	0.0198596	NA	SGS domain-containing protein;(source:Araport11)
AT2G25460	233	120	0	1037	620	731	-3.17118	3.21756	5.6791	0.0455958	0.225692	NA	EEIG1/EHBP1 protein amino-terminal domain protein;(source:Araport11)
AT1G66160	153	59	80	808	773	457	-3.15943	2.99058	41.279	0.000242967	0.00785028	CYS, MET, PRO, AND GLY PROTEIN 1 (CMPG1)	CYS, MET, PRO, and GLY protein 1;(source:Araport11)
AT1G72920	194	94	736	4466	1754	1843	-3.15667	4.9544	15.0642	0.00505184	0.0556621	TIR-NBS9 (TN9)	Toll-Interleukin-Resistance (TIR) domain family protein;(source:Araport11)
AT5G62520	202.81	102.63	288.57	2307.05	1426.81	715.35	-3.15107	4.0984	33.308	0.000487511	0.0122602	SIMILAR TO RCD ONE 5 (SRO5)	Encodes a protein with similarity to RCD1 but without the WWE domain. The protein does have a PARP signature upstream of the C-terminal protein interaction domain. The PARP signature may bind NAD+ and attach the ADP-ribose-moiety from NAD+ to the target molecule. Its presence suggests a role for the protein in ADP ribosylation. Up-regulated by NaCl. SRO5 and P5CDH (an overlapping gene in the anti…
AT5G55620	831	426	472	4641	4180	3380	-3.1505	5.5726	220.478	6.2584e-07	0.000329491	NA	hypothetical protein;(source:Araport11)
AT2G32680	48	53	71	423	718	178	-3.15008	2.37046	16.6986	0.00382231	0.0463306	RECEPTOR LIKE PROTEIN 23 (RLP23)	NLP20 LRR receptor protein involved in PAMP mediated immunity.
AT1G76960	118	88	860	5599	2092	982	-3.14987	5.04419	9.11483	0.0173968	0.12528	NA	Unknown protein, contains WRKY40 binding motifs.
AT1G05680	1643	1054	1247	10462	10086	7698	-3.13439	6.78552	237.545	4.74e-07	0.000305084	URIDINE DIPHOSPHATE GLYCOSYLTRANSFERASE 74E2 (UGT74E2)	Encodes a UDP-glucosyltransferase, UGT74E2, that acts on IBA (indole-3-butyric acid) and affects auxin homeostasis. The transcript and protein levels of this enzyme are strongly induced by H2O2 and may allow integration of ROS (reactive oxygen species) and auxin signaling. This enzyme can also transfer glycosyl groups to several compounds related to the explosive TNT when this synthetic compound …
AT5G04340	798	543	435	2584	4557	5253	-3.13361	5.62252	82.6376	2.2429e-05	0.00196096	ZINC FINGER OF ARABIDOPSIS THALIANA 6 (ZAT6)	Encodes a C2H2 zinc finger transcription factor that coordinately activates phytochelatin-synthesis related gene expression and directly targets GSH1 by binding to its promoter to positively regulate Cd accumulation and tolerance.
AT1G21520	126	81	122	1190	848	375	-3.13354	3.22228	35.0019	0.000415861	0.0110431	NA	hypothetical protein;(source:Araport11)
AT2G24850	301	378	1099	4609	6641	2560	-3.12996	5.75333	23.0743	0.001514	0.0254448	TYROSINE AMINOTRANSFERASE 3 (TAT3)	Encodes a tyrosine aminotransferase that is responsive to treatment with jasmonic acid.
AT3G01290	73.08	212.59	718	4091.46	2852.38	1101.89	-3.10832	4.95612	11.7823	0.00949733	0.0858873	HYPERSENSITIVE INDUCED REACTION 2 (HIR2)	Hypersensitive response induced stomatin/prohibitin/flotillin/HflK/C (SPFH) domain containing protein that interacts with RPS2.
AT1G19770	2031	1341	492	8873	9210	7999	-3.10193	6.67886	56.9161	8.24177e-05	0.00397608	PURINE PERMEASE 14 (PUP14)	Member of a family of proteins related to PUP1, a purine transporter. May be involved in the transport of purine and purine derivatives such as cytokinins, across the plasma membrane. The mRNA is cell-to-cell mobile.
AT5G45340	458	362	296	3004	2642	2225	-3.09965	4.94629	165.205	1.82342e-06	0.000529772	CYTOCHROME P450, FAMILY 707, SUBFAMILY A, POLYPEPTIDE 3 (CYP707A3)	Encodes a protein with ABA 8'-hydroxylase activity; involved in ABA catabolism. Mutant analyses show that disruption in the gene results in more drought tolerance whereas overexpression results in increased transpiration rate and reduced drought tolerance. Gene involved in postgermination growth. Plant P450 CYP707A3, ABA 8'-hydroxylase, binds enantioselectively (+)-ABA but not (-)-ABA, whereas th…
AT3G50480	898	619	1869	11105	7970	5696	-3.08672	6.59077	39.2364	0.000287052	0.0088068	HOMOLOG OF RPW8 4 (HR4)	Homolog of RPW8
AT1G10170	4573	2103	1278	15624	18884	16685	-3.07969	7.65849	80.99	2.40878e-05	0.00203939	NF-X-LIKE 1 (NFXL1)	Encodes AtNFXL1, a homologue of the putative human transcription repressor NF-X1. Functions as a negative regulator of the trichothecene phytotoxin-induced defense response.
AT2G33830	359	212	828	4413	3533	2085	-3.0579	5.29014	29.0755	0.000748475	0.0162442	DORMANCY ASSOCIATED GENE 2 (DRM2)	Negative regulator of local and systemic acquired resistance; target of FLD for activation of SAR.
AT5G19240	620	504	1303	6996	6025	4362	-3.05358	6.08949	45.1596	0.000180341	0.00659743	NA	Glycoprotein membrane precursor GPI-anchored;(source:Araport11)
AT1G78850	131	69	74	954	672	209	-3.04762	2.83278	21.9901	0.0017457	0.0278507	MANNOSE BINDING LECTIN1 (MBL1)	curculin-like (mannose-binding) lectin family protein, low similarity to ser/thr protein kinase from Zea mays (GI:2598067); contains Pfam lectin (probable mannose binding) domain PF01453 but not the protein kinase domain of the Z. mays protein. Belongs to GNA domain lectin family. Enhances PAP26 function to facilitate Pi-scavenging by Pi-starved plants.
AT1G18300	652	395	1198	7150	4860	3802	-3.04645	5.94791	42.3016	0.000224101	0.00745876	NUDIX HYDROLASE HOMOLOG 4 (NUDT4)	nudix hydrolase homolog 4;(source:Araport11)
AT1G01560	251	146	357	2031	1698	1472	-3.04482	4.35432	60.3292	6.7458e-05	0.00354528	MAP KINASE 11 (MPK11)	Member of MAP Kinase family. Flg22-induced activation is blocked by AvrRpt2.
AT1G66760	445	258	124	2179	1512	1631	-3.03739	4.38738	59.9853	6.88012e-05	0.00356335	NA	MATE efflux family protein;(source:Araport11)
AT5G64870	601	524	87	2796	2319	2763	-3.01821	4.96269	24.5155	0.00126279	0.0225866	FLOTILLIN3 (FLOT3)	Belongs to the group of plant flotillins, which are plasma membrane proteins. Flot3 is found in membrane nanodomains.
AT1G14480	238	159	656	2747	2084	2403	-2.99367	4.8391	26.9074	0.000951285	0.0190714	NA	Ankyrin repeat family protein;(source:Araport11)
AT2G19310	1365	691	757	1995	5066	10145	-2.99086	6.12888	27.3416	0.000905586	0.0183835	(HSP18.5)	HSP20-like chaperones superfamily protein;(source:Araport11)
AT3G28210	110	70	78	484	514	649	-2.98582	2.72286	34.4847	0.000436239	0.0114462	(PMZ)	Encodes a putative zinc finger protein (PMZ).
AT4G33050	803	878	653	6959	5358	3400	-2.98001	5.94622	80.0824	2.50679e-05	0.00207199	EMBRYO SAC DEVELOPMENT ARREST 39 (EDA39)	Encodes a calmodulin-binding protein involved in stomatal movement.
AT1G61340	274	257	324	1712	1210	2672	-2.96571	4.48721	52.9503	0.000105475	0.00462749	F-BOX STRESS INDUCED 1 (FBS1)	Encodes a F-box protein induced by various biotic or abiotic stress.
AT2G36790	499.83	466.81	220.96	3641.74	2264.18	1806.28	-2.96385	4.91969	56.9777	8.21125e-05	0.00397608	UDP-GLUCOSYL TRANSFERASE 73C6 (UGT73C6)	The At2g36790 gene encodes a UDP-glucose:flavonol-3-O-glycoside-7-O-glucosyltransferase (UGT73C6)attaching a glucosyl residue to the 7-O-position of the flavonols kaempferol, quercetin and their 3-O-glycoside derivatives.
AT3G57450	910	523	5192	32615	8792	5667	-2.96208	7.49859	8.33516	0.0211923	0.141427	NA	hypothetical protein;(source:Araport11)
AT1G20510	2374	1543	1068	8111	9999	12532	-2.95847	6.94017	100.181	1.12801e-05	0.00134435	OPC-8:0 COA LIGASE1 (OPCL1)	Encodes an OPC-8:CoA ligase involved in jasmonic acid biosynthesis.
AT2G18300	5	44	75	430	282	201	-2.95615	1.85402	6.68183	0.0334856	0.188309	HOMOLOG OF BEE2 INTERACTING WITH IBH 1 (HBI1)	DNA-binding bHLH protein involved in positive regulation of cell elongation and proliferation and, negative control of plant immunity.One component of PRE-IBH1-HBI1 tripartite module.
AT1G72900	234	283	790	3573	2934	2466	-2.95469	5.14898	27.4396	0.000895651	0.018243	TIR-NBS7 (TN7)	Toll-Interleukin-Resistance (TIR) domain-containing protein;(source:Araport11)
AT3G46600	1380	992	1501	8973	8067	7773	-2.94593	6.62221	146.317	2.8494e-06	0.000683236	NA	GRAS family transcription factor;(source:Araport11)
AT4G38560	22	67	90	800.06	370	122	-2.94279	2.33015	9.00784	0.0178633	0.127314	NA	phospholipase-like protein (PEARLI 4) family protein;(source:Araport11)
AT4G31800	815	636	722	5982	4656	3263	-2.93704	5.77635	123.011	5.36956e-06	0.000966795	WRKY DNA-BINDING PROTEIN 18 (WRKY18)	Pathogen-induced transcription factor. Binds W-box sequences in vitro. Forms protein complexes with itself and with WRKY40 and WRKY60. Constitutive expression of WRKY18 enhanced resistance to P. syringae, but its coexpression with WRKY40 or WRKY60 made plants more susceptible to both P. syringae and B. cinerea. WRKY18, WRKY40, and WRKY60 have partially redundant roles in response to the hemibiotr…
AT1G69790	188	108	97	977	697	727	-2.93444	3.25359	54.7219	9.42846e-05	0.00430827	PBS1-LIKE 18 (PBL18)	Protein kinase superfamily protein;(source:Araport11)
AT3G49320	183	270	221	1743	1348	1391	-2.93226	4.15445	56.9546	8.22269e-05	0.00397608	NA	Metal-dependent protein hydrolase;(source:Araport11)
AT2G35480	393	242	316	2231	2017	1672	-2.93191	4.55477	143.588	3.05295e-06	0.000710926	NA	envelope glycoprotein;(source:Araport11)
AT1G67470	61	114	184	1188	810	456	-2.91565	3.27312	19.7122	0.00239873	0.0339921	(ZRK12)	Protein kinase superfamily protein;(source:Araport11)
AT1G24095	611	455	95	2966	1846	2112	-2.90687	4.77923	25.744	0.00108895	0.0205231	NA	Putative thiol-disulfide oxidoreductase DCC;(source:Araport11)
AT2G33580	673	505	231	2626	3088	2736	-2.9065	5.07947	68.1825	4.41188e-05	0.00279763	LYSM-CONTAINING RECEPTOR-LIKE KINASE 5 (LYK5)	Encodes a putative LysM-containing receptor-like kinase. LYK5 is a major chitin receptor and forms a chitin-induced complex with related kinase CERK1. Based on protein sequence alignment analysis, it was determined as a pseudo kinase due to a lack of the ATP-binding P-loop in the kinase domain.
AT1G07350	2915	1891	1149	5406	8505	20560	-2.89893	7.13784	28.1131	0.000830989	0.0173192	SERINE/ARGININE RICH-LIKE PROTEIN 45A (SR45a)	Encodes a serine/arginine rich-like protein, SR45a. Involved in the regulation of stress-responsive alternative splicing.
AT1G55450	365	370	508	3854	2651	1477	-2.89118	4.97395	48.8022	0.000139031	0.00553792	NA	S-adenosyl-L-methionine-dependent methyltransferases superfamily protein;(source:Araport11)
AT3G10020	5382	3653	8271	14507	32815	58002	-2.8899	8.74958	24.5949	0.00125055	0.0224838	HYPOXIA RESPONSE UNKNOWN PROTEIN 26 (HUP26)	plant/protein;(source:Araport11)
AT4G27652	314	233	1071	2449	4167	3538	-2.86276	5.35806	19.1226	0.00261614	0.0358389	NA	hypothetical protein;(source:Araport11)
AT2G41100	3133	2848	8019	40599	22676	24889	-2.84731	8.45066	30.2259	0.000662933	0.0149632	TOUCH 3 (TCH3)	encodes a calmodulin-like protein, with six potential calcium binding domains. Calcium binding shown by Ca(2+)-specific shift in electrophoretic mobility. Expression induced by touch and darkness. Expression may also be developmentally controlled. Expression in growing regions of roots, vascular tissue, root/shoot junctions, trichomes, branch points of the shoot, and regions of siliques and flowe…
AT3G58270	374	330	290	2064	1701	2087	-2.8267	4.55728	111.749	7.60672e-06	0.00115137	NA	phospholipase-like protein (PEARLI 4) with TRAF-like domain protein;(source:Araport11)
AT1G66500	423	397	1014	4240	2859	4111	-2.81984	5.49285	34.0751	0.00045328	0.0116942	NA	Pre-mRNA cleavage complex II;(source:Araport11)
AT4G11660	1212	671.31	903	3396.19	4198.89	7958.4	-2.81737	5.98929	55.7163	8.86563e-05	0.00416101	(AT-HSFB2B)	member of Heat Stress Transcription Factor (Hsf) family
AT4G02410	371	184	260	1809	1696	1097	-2.81424	4.20203	85.8209	1.96121e-05	0.00186994	L-TYPE LECTIN RECEPTOR KINASE IV.3 (LECRK-IV.3)	Concanavalin A-like lectin protein kinase family protein;(source:Araport11)
AT3G16860	194	120.8	190	1308	973.13	647.65	-2.80606	3.54626	47.196	0.000155593	0.00599068	COBRA-LIKE PROTEIN 8 PRECURSOR (COBL8)	COBRA-like protein 8 precursor;(source:Araport11)
AT4G23180	1211	920	412	5121	4697	4470	-2.80578	5.84337	68.433	4.35576e-05	0.00278332	CYSTEINE-RICH RLK (RECEPTOR-LIKE PROTEIN KINASE) 10 (CRK10)	Encodes a receptor-like protein kinase. Naming convention from Chen et al 2003 (PMID 14756307) The mRNA is cell-to-cell mobile.
AT5G45990	98	73	66	324	611	400	-2.79286	2.44464	21.4058	0.00188924	0.0293481	NA	crooked neck protein, putative / cell cycle protein;(source:Araport11)
AT1G14870	124	167	301	1931	974	751	-2.79056	3.85816	23.965	0.00135204	0.0236019	PLANT CADMIUM RESISTANCE 2 (PCR2)	PCR2 encodes a membrane protein involved in zinc transport and detoxification.
AT2G30020	1584	980	1095	8691	7264	4632	-2.78716	6.36099	125.522	4.989e-06	0.000936375	(AP2C1)	Encodes AP2C1. Belongs to the clade B of the PP2C-superfamily. Acts as a MAPK phosphatase that negatively regulates MPK4 and MPK6.
AT3G14200	1476	890	1408	5015	6027	9955	-2.78538	6.42198	64.0282	5.49068e-05	0.00314358	NA	Chaperone DnaJ-domain superfamily protein;(source:Araport11)
AT5G58430	2860	1700	1080	10283	9830	10180	-2.77082	6.9347	106.585	9.0244e-06	0.00121586	EXOCYST SUBUNIT EXO70 FAMILY PROTEIN B1 (EXO70B1)	A member of EXO70 gene family, putative exocyst subunits, conserved in land plants. Arabidopsis thaliana contains 23 putative EXO70 genes, which can be classified into eight clusters on the phylogenetic tree. Targeted by AvrPtoB to manipulate the defense molecule secretion machinery.
AT1G27770	4456	2492	2022	12571	14754	20197	-2.76151	7.59784	91.2614	1.57541e-05	0.00162355	AUTOINHIBITED CA2+-ATPASE 1 (ACA1)	Encodes a chloroplast envelope Ca2+-ATPase with an N-terminal autoinhibitor.
AT5G09590	9671	5812.85	4130.29	13505.7	30286.3	58632.6	-2.75704	8.72748	25.779	0.00108446	0.0204863	MITOCHONDRIAL HSO70 2 (MTHSC70-2)	heat shock protein 70 (Hsc70-5); nuclear
AT4G22690	1923.31	1254.56	902	7731.85	8783.83	5506.28	-2.75113	6.47149	107.087	8.87275e-06	0.00121586	CYTOCHROME P450, FAMILY 706, SUBFAMILY A, POLYPEPTIDE 1 (CYP706A1)	member of CYP706A The mRNA is cell-to-cell mobile.
AT5G45630	131	93	450	1389	1014	1531	-2.7499	3.99689	16.626	0.0038683	0.0467012	NA	senescence regulator (Protein of unknown function, DUF584);(source:Araport11)
AT4G05070	1079	713	510	3637	3687	4887	-2.73762	5.63652	102.143	1.05199e-05	0.00130652	WOUND-INDUCED POLYPEPTIDE 2 (WIP2)	Member of the wound-induced polypeptide (WIP) family. Positively regulates plant resistance against Pst DC3000 by enhancing PTI responses.
AT4G21490	745	246	177	1645	1667	2406	-2.73576	4.54517	39.6307	0.000277801	0.00862537	NAD(P)H DEHYDROGENASE B3 (NDB3)	NAD(P)H dehydrogenase B3;(source:Araport11)
AT1G16110	146	157	47	549	895	475	-2.72836	2.96647	18.7361	0.00277231	0.037383	WALL ASSOCIATED KINASE-LIKE 6 (WAKL6)	Encodes a WAK-like receptor-like kinase with a cytoplasmic Ser/Thr protein kinase domain and an extracellular domain with EGF-like repeats. It has been shown to be localized to the cell wall.
AT1G22190	711	373	406	3241	2702	1903	-2.72034	4.98075	117.572	6.32811e-06	0.00102169	RELATED TO AP2 4 (RAP2.4)	The gene encodes a putative transcription factor belongings to the abiotic stress-associated DREB A-6 clade. The mRNA is cell-to-cell mobile.
AT1G05730	160.06	161.16	100	1043.51	676	604.5	-2.71168	3.22775	35.4981	0.000397427	0.010741	NA	FAM136A-like protein (DUF842);(source:Araport11)
AT3G57530	2560	1681	853	8129	8114	9878	-2.70203	6.73515	67.1657	4.64922e-05	0.00289911	CALCIUM-DEPENDENT PROTEIN KINASE 32 (CPK32)	Calcium-dependent Protein Kinase. ABA signaling component that regulates the ABA-responsive gene expression via ABF4. AtCPK32 has autophosphorylation activity and can phosphorylate ABF4 in vitro
AT2G01180	785	401	787	3663	3214	3548	-2.70082	5.40471	96.3518	1.29733e-05	0.00143753	PHOSPHATIDIC ACID PHOSPHATASE 1 (PAP1)	Encodes phosphatidate phosphatase. Up-regulated by genotoxic stress (gamma ray or UV-B) and elicitor treatments with mastoparan and harpin. Expressed in roots and leaves.
AT3G46620	1574	1032	1765	10967	6498	6205	-2.69509	6.57198	76.1258	2.99779e-05	0.0022525	RING AND DOMAIN OF UNKNOWN FUNCTION 1117 1 (RDUF1)	Encodes an ABA- and drought-induced RING-DUF1117 gene whose mutation results in hyposensitive phenotypes toward ABA in terms of germination rate and stomatal closure and markedly reduced tolerance to drought stress relative to wild-type plants.
AT2G26530	526	340	128	2132	1890	1051	-2.68699	4.35425	32.3124	0.000536959	0.013109	(AR781)	Pheromone receptor-like protein involved in the early elicitor signaling events which occur within minutes and include ion fluxes across the plasma membrane, activation of MPKs and the formation of ROS related to PGPS1 and WRKY33.
AT5G61320	25	25	123	567	276	161	-2.67895	2.011	6.90673	0.0313555	0.18119	CYTOCHROME P450, FAMILY 89, SUBFAMILY A, POLYPEPTIDE 3 (CYP89A3)	member of CYP89A
AT1G59870	4086	3784	1797	15354	20298	15039	-2.67724	7.69125	61.851	6.1897e-05	0.0033724	PENETRATION 3 (PEN3)	ATP binding cassette transporter. Localized to the plasma membrane in uninfected cells. In infected leaves, the protein concentrated at infection sites. Contributes to nonhost resistance to inappropriate pathogens that enter by direct penetration in a salicylic acid?dependent manner. Required for mlo resistance. Has Cd transporter activity (Cd2+ extrusion pump) and contributes to heavy metal resi…
AT1G17170	240	219	331	1910	1303	1094	-2.67089	4.12107	49.8559	0.000129363	0.00531906	GLUTATHIONE S-TRANSFERASE TAU 24 (GSTU24)	Encodes glutathione transferase belonging to the tau class of GSTs. Naming convention according to Wagner et al. (2002). It is involved in the detoxification of the environmental pollutant 2,4,6-trinitrotoluene. Arabidopsis plants over-expressing At1g17170 were more resistant to TNT, removed more TNT from sterile and soil-based media, and had reduced levels of glutathione when grown in the presen…
AT4G05380	124	55	204	506	505	982	-2.66519	3.04555	16.8479	0.00372989	0.0456676	NA	P-loop nucleoside triphosphate hydrolase superfamily protein;(source:Araport11)
AT1G25550	266	265	239	1549	1369	1193	-2.66145	4.06415	72.2467	3.60285e-05	0.00247178	HRS1 HOMOLOG3 (HHO3)	Member of HHO/HRS GARP type transcriptional repressor family. Involved in Pi uptake and Pi starvation signaling. Transcriptional repressors that functions with other NIGT genes as an important hub in the nutrient signaling network associated with the acquisition and use of nitrogen and phosphorus.
AT5G10760	539	326	955	3720	4015	2000	-2.65742	5.30144	31.5969	0.000576455	0.0137137	APOPLASTIC, EDS1-DEPENDENT 1 (AED1)	Eukaryotic aspartyl protease family protein;(source:Araport11)
AT1G07000	365	309	284	2368	1542	1152	-2.65564	4.35171	66.0287	4.93402e-05	0.00296604	EXOCYST SUBUNIT EXO70 FAMILY PROTEIN B2 (EXO70B2)	A member of EXO70 gene family, putative exocyst subunits, conserved in land plants. Arabidopsis thaliana contains 23 putative EXO70 genes, which can be classified into eight clusters on the phylogenetic tree.
AT5G60800	900	674	1539	8977	4256	3668	-2.65467	6.08219	32.6106	0.000521511	0.0128484	EAVY METAL-ASSOCIATED ISOPRENYLATED PLANT PROTEIN3 (HIPP3)	Heavy metal transport/detoxification superfamily protein;(source:Araport11)
AT4G23810	602.34	587.6	845.03	5167.48	3811.64	2079.16	-2.6543	5.4758	45.0469	0.00018185	0.0066326	(WRKY53)	member of WRKY Transcription Factor; Group III
AT2G40000	4153	3086	4357	17680	23427	18840	-2.64272	7.93965	106.211	9.13948e-06	0.00121615	ORTHOLOG OF SUGAR BEET HS1 PRO-1 2 (HSPRO2)	Ortholog of sugar beet HS1 PRO-1 2. Involved in basal disease resistance.
AT3G21780	24	24.5	79.5	368.5	214	131.5	-2.64218	1.5356	6.86144	0.0317702	0.18228	UDP-GLUCOSYL TRANSFERASE 71B6 (UGT71B6)	Encodes a protein with UDP-glucosyl transferase activity that was shown to preferentially glucosylates abscisic acid (ABA), and not its catabolites. Moreover, UGT71B6 was shown to have a strict preference for the naturally-occurring ABA enantiomer, (+)-ABA, and not its 'unnatural' relative, (-)-ABA. This is in contrast to the other identified UGT genes catalyzing the glucosylation of ABA which we…
AT3G21781	24	24.5	79.5	368.5	214	131.5	-2.64218	1.5356	6.86144	0.0317702	0.18228	NA	Natural antisense transcript overlaps with AT3G21780;(source:Araport11)
AT1G67360	4265	2574	6705	12493	20011	36848	-2.64062	8.17349	24.5952	0.0012505	0.0224838	LD-ASSOCIATED PROTEIN 1 (LDAP1)	Encodes a small rubber particle protein homolog. Plays dual roles as positive factors for tissue growth and development and in drought stress responses.
AT5G47610	277	250	142	382	1026	1917	-2.63178	3.80459	17.1198	0.00356868	0.0443211	ARABIDOPSIS T??XICOS EN LEVADURA 79 (ATL79)	RING/U-box superfamily protein;(source:Araport11)
AT4G15233	162	104	123	396	465	1062	-2.63025	3.00692	21.3088	0.0019145	0.0296643	ATP-BINDING CASSETTE G42 (ABCG42)	ABC-2 and Plant PDR ABC-type transporter family protein;(source:Araport11)
AT1G21270	596.77	532.8	687.14	3361	3837	2304	-2.63022	5.27524	75.9607	3.0208e-05	0.0022525	WALL-ASSOCIATED KINASE 2 (WAK2)	cytoplasmic serine/threonine protein kinase induced by salicylic acid. mutant plants exhibit a loss of cell expansion and dependence on sugars and salts for seedling growth, affecting the expression and activity of vacuolar invertase.
AT4G23570	2091	1264	1326	6217	6066	10665	-2.62424	6.56776	78.1321	2.735e-05	0.00215053	(SGT1A)	Closely related to SGT1B, may function in SCF(TIR1) mediated protein degradation. AtSGT1a and AtSGT1b are functionally redundant in the resistance to pathogenes. AtSGT1b was more highly expressed than AtSGT1. The N-terminal TPR domain of AtSGT1a reduces the steady-state level of Arabidopsis SGT1 proteins whereas the same domain from AtSGT1b enhances SGT1 accumulation. The TPR domain is dispensabl…
AT2G41640	248	184	163	1571	842	595	-2.6053	3.60213	35.9524	0.000381445	0.0105334	(GT61)	Potential heat-priming associated target of ATAF1.
AT2G23810	4251	2354	3027	16519	15283	15188	-2.60242	7.58864	199.58	9.06207e-07	0.000394743	TETRASPANIN8 (TET8)	Member of TETRASPANIN family
AT5G43620	166	169	267	1392	849	916	-2.60189	3.68579	35.192	0.000408673	0.0109726	NA	Pre-mRNA cleavage complex II;(source:Araport11)
AT5G18270	176	189	263	1312	1294	671	-2.59372	3.74019	33.4807	0.00047953	0.0121224	ARABIDOPSIS NAC DOMAIN CONTAINING PROTEIN 87 (ANAC087)	NAC domain containing protein 87;(source:Araport11)
AT4G17230	2522	1355	1139	7840	7791	8091	-2.59092	6.60751	137.816	3.54769e-06	0.000767124	SCARECROW-LIKE 13 (SCL13)	Encodes a scarecrow-like protein (SCL13). Member of GRAS gene family. Regulated by heat shock.
AT1G56520	388	273	503	1558	1911	2305	-2.58203	4.58125	52.7405	0.000106909	0.0046651	NA	Disease resistance protein (TIR-NBS-LRR class) family;(source:Araport11)
AT1G73500	1842	954	758	5150	5745	5640	-2.57817	6.09079	110.468	7.93052e-06	0.0011628	MAP KINASE KINASE 9 (MKK9)	member of MAP Kinase Kinase family. Autophosphorylates and also phosphorylates MPK3 and MPK6. Independently involved in ethylene and calmalexin biosynthesis. Induces transcription of ACS2, ACS6, ERF1, ERF2, ERF5, ERF6, CYP79B2, CYP79B3, CYP71A13 and PAD3.
AT5G47960	82	53.67	123	874	261	178	-2.55356	2.40062	9.91556	0.0143539	0.111556	RAB GTPASE HOMOLOG A4C (RABA4C)	Encodes a small molecular weight g-protein.
AT5G16930	981.39	715.56	328	2994	3324.15	3153.63	-2.55267	5.29033	55.3846	9.04852e-05	0.00419803	SHOT1 BINDING ATPASE 2 (SBA2)	Homologue of animal ATPase Family AAA Domain-Containing Protein 3 (ATAD3), which is involved in mitochondrial nucleoid organization; interacts with SHOT1.
AT1G20310	267	95	156	1325	701	374	-2.54773	3.28008	21.941	0.00175723	0.0279829	NA	syringolide-induced protein;(source:Araport11)
AT5G62020	836	513	1186	3548	2901	5775	-2.5459	5.66925	36.2837	0.000370299	0.0103915	HEAT SHOCK TRANSCRIPTION FACTOR B2A (HSFB2A)	member of Heat Stress Transcription Factor (Hsf) family The mRNA is cell-to-cell mobile.
AT3G49530	2740	1979	1614	8043	9589	12107	-2.54486	6.94993	96.1756	1.30587e-05	0.00143753	NAC DOMAIN CONTAINING PROTEIN 62 (NAC062)	Transcription factor that serves as a molecular link between cold signals and pathogen resistance responses. Undergoes proteolytic processing triggered by cold-induced changes in membrane fluidity.It relocates from the plasma membrane to the nucleus in response to ER stress. NAC062 is phosphorylated by SnRK2.8 at Thr-142.
AT1G78930	297	181	97	1143	620	883	-2.5402	3.44372	30.8	0.000624856	0.0144673	(MTERF16)	Mitochondrial transcription termination factor family protein;(source:Araport11)
AT1G33790	47	26	167	579	362	282	-2.53628	2.32664	8.01789	0.0230366	0.149273	NA	jacalin lectin family protein;(source:Araport11)
AT4G27450	349	320	311	1309	1818	1594	-2.53413	4.29415	68.5953	4.3199e-05	0.00277564	HYPOXIA RESPONSE UNKNOWN PROTEIN 54 (HUP54)	aluminum induced protein with YGL and LRDR motifs;(source:Araport11)
AT1G01720	2669	1516	1486	5247	7629	12807	-2.53222	6.75192	47.1213	0.000156422	0.00601305	(ATAF1)	Belongs to a large family of putative transcriptional activators with NAC domain. Transcript level increases in response to wounding and abscisic acid. ATAF1 attentuates ABA signaling and sythesis. Mutants are hyposensitive to ABA. The mRNA is cell-to-cell mobile.
AT2G47130	147	51	224	845	790	387	-2.52962	3.0525	15.2228	0.00491247	0.0545735	SHORT-CHAIN DEHYDROGENASE/REDUCTASE 3 (SDR3)	Encodes a short-chain dehydrogenase/reductase that is not involved in ABA biosynthesis but plays an important role in plant defense response to bacteria.
AT1G35710	1262	1022	775	3627	5473	5242	-2.52792	5.90033	82.3313	2.27262e-05	0.00196566	NA	kinase family with leucine-rich repeat domain-containing protein;(source:Araport11)
AT1G77120	500	284	657	1429	2489	2867	-2.52687	4.82898	34.8011	0.000423629	0.0112248	ALCOHOL DEHYDROGENASE 1 (ADH1)	Catalyzes the reduction of acetaldehyde using NADH as reductant. Requires zinc for activity. Dimer. Anaerobic response polypeptide (ANP). Fermentation. The protein undergoes thiolation following treatment with the oxidant tert-butylhydroperoxide. The mRNA is cell-to-cell mobile.
AT3G15340	409	294	178	818	927	2260	-2.52673	4.07777	24.4824	0.00126795	0.0226121	PROTON PUMP INTERACTOR 2 (PPI2)	Encodes PPI2 (proton pump interactor 2), a homologue of PPI1, a protein that interacts with the plasma membrane H+ ATPase AHA1.
AT5G44580	187	120	346	1463	1093	662	-2.52563	3.71826	22.6089	0.00160839	0.026498	(PROSCOOP10)	transmembrane protein;(source:Araport11)
AT5G08790	1948	1572	2980	12173	9917	9695	-2.5256	7.03167	59.1348	7.22704e-05	0.00366928	(ATAF2)	induced by wounding, belongs to a large family of putative transcriptional activators with NAC domain.
AT3G46080	54	15	306	920	656	343	-2.52318	2.97143	5.55669	0.0474374	0.230783	NA	C2H2-type zinc finger family protein;(source:Araport11)
AT5G25440	198	184	179	795	1245	655	-2.52092	3.48231	35.5085	0.000397053	0.010741	SUPPRESSOR OF ZED1-D1 (SZE1)	Receptor like kinase involved in HopZ1a effector triggered immunity. Interacts with ZAR1. Localization to membrane is dependent on N-terminal myristoylation domain.
AT2G07335	166.22	247.25	294	1527.53	864.6	1178.82	-2.51994	3.87855	30.2714	0.000659807	0.0149598	NA	Natural antisense transcript overlaps with AT2G20720;(source:Araport11)
AT3G55840	140.05	86.69	84.76	837.61	479.84	153.02	-2.51799	2.57646	12.7531	0.00779127	0.0748766	NA	Hs1pro-1 protein;(source:Araport11)
AT5G17330	397	269	390	1940	1518	1531	-2.51404	4.36346	83.9159	2.12402e-05	0.00191444	GLUTAMATE DECARBOXYLASE (GAD)	Encodes one of two isoforms of glutamate decarboxylase. The mRNA is cell-to-cell mobile.
AT5G66675	680	525	250	2845	1964	1906	-2.50882	4.78734	50.566	0.000123323	0.00513169	NA	transmembrane protein, putative (DUF677);(source:Araport11)
AT4G23270	191	213	74	957	642	669	-2.49984	3.22719	22.2036	0.00169672	0.027303	CYSTEINE-RICH RLK (RECEPTOR-LIKE PROTEIN KINASE) 19 (CRK19)	Encodes a cysteine-rich receptor-like protein kinase. The mRNA is cell-to-cell mobile.
AT3G52430	879	459	324	2474	2806	2036	-2.49649	4.92113	72.9588	3.48097e-05	0.00242683	PHYTOALEXIN DEFICIENT 4 (PAD4)	Encodes a lipase-like gene that is important for salicylic acid signaling and function in resistance (R) gene-mediated and basal plant disease resistance. PAD4 can interact directly with EDS1, another disease resistance signaling protein. Expressed at elevated level in response to green peach aphid (GPA) feeding, and modulates the GPA feeding-induced leaf senescence through a mechanism that doesn…
AT1G63720	409	304	90	948	1465	1153	-2.49172	3.89675	22.8637	0.00155582	0.0259239	NA	hydroxyproline-rich glycoprotein family protein;(source:Araport11)
AT3G13080	4949	2762	1176	12263	12926	13309	-2.49024	7.32212	41.5741	0.000237323	0.00774164	ATP-BINDING CASSETTE C3 (ABCC3)	encodes an ATP-dependent MRP-like ABC transporter able to transport glutathione-conjugates as well as chlorophyll catabolites. The expression of this gene is upregulated by herbicide safeners such as benoxacor and fenclorim.
AT5G59720	699	518	1108	298	2682	7635	-2.48809	5.51383	6.41746	0.0362322	0.197629	HEAT SHOCK PROTEIN 18.2 (HSP18.2)	encodes a low molecular weight heat shock protein that contains the heat shock element in the promoter region. Expression is induced in response to heat shock.
AT5G13190	831	713	1685	6747	3914	4850	-2.47619	5.99952	32.2565	0.000539921	0.013168	GSH-INDUCED LITAF DOMAIN PROTEIN (GILP)	Encodes a plasma membrane localized LITAF domain protein that interacts with LSD1 and acts as a negative regulation of hypersensitive cell death.
AT1G42990	3005	1652	1843	10241	10023	8586	-2.47437	6.90208	182.723	1.25673e-06	0.000456245	BASIC REGION/LEUCINE ZIPPER MOTIF 60 (BZIP60)	bZIP60 consists of a bZIP DNA binding domain followed by a putative transmembrane domain. bZIP60 mRNA is upregulated by the addition of ER stress inducers, tunicamycin (inhibitor of N-linked glycosylation), DTT (inhibitor of disulfide bond formation) and azetin-2-carboxylate (proline analog perturbing protein structure). Upon ER stress, bZIP60 mRNA is spliced by IRE1A and IRE1B to produce bZIP60-…
AT4G39830	42	148	195	961	503	519	-2.47219	3.03032	10.8886	0.011508	0.0967831	CUPREDOXIN SUPERFAMILY PROTEIN (AO)	role in the degradation of ascorbate to (mono)dehydroascorbate
AT4G01360	166	84	189	1047	690	291	-2.46948	3.05294	17.0225	0.00362536	0.0449099	BYPASS 3 (BPS3)	Encodes a protein related to BYPASS1 (BPS1). Regulates production of mobile compound: bps signal.
AT5G03350	1301	873	1208	6179	5890	3414	-2.46712	5.99695	80.6766	2.44208e-05	0.00203939	SA-INDUCED LEGUME LECTIN-LIKE PROTEIN 1 (SAI-LLP1)	Belongs to the group of early SA-activated genes. Involved in resistance to Pst Avr-Rpm1 as a component of the SA35 mediated defense processes associated to the ETI response. Involved in resistance to P.syringae pv. tomato Avr-Rpm1 in Arabidopsis, as a component of the SA-mediated defense processes associated with the effector-triggered immunity response.
AT3G22235	1437.68	1406.41	3834.36	14156.1	11242.4	7031.67	-2.46598	7.05928	22.3602	0.00166187	0.0269934	CYSTEINE-RICH TRANSMEMBRANE MODULE 8 (ATHCYSTM8)	cysteine-rich TM module stress tolerance protein;(source:Araport11)
AT5G46490	345.04	290.17	300	2068	1312.95	965	-2.46455	4.15862	50.4065	0.000124648	0.00517793	NA	Disease resistance protein (TIR-NBS-LRR class) family;(source:Araport11)
AT1G73870	142	58	104	247	605	456	-2.46006	2.46951	14.7483	0.0053448	0.0578116	B-BOX DOMAIN PROTEIN 16 (BBX16)	B-box type zinc finger protein with CCT domain-containing protein;(source:Araport11)
AT5G58070	8857.3	5881.59	5729.47	18856.7	29784.4	41102.8	-2.45871	8.56492	55.3023	9.09466e-05	0.00420333	TEMPERATURE-INDUCED LIPOCALIN (TIL)	Encodes a temperature-induced lipocalin that is involved in thermotolerance and is required for retinal-mediated de novo root organogenesis. Peripherally associated with plasma membrane.
AT5G64060	252	209	77	850	831	710	-2.45793	3.31631	24.6714	0.00123888	0.0224072	NAC DOMAIN CONTAINING PROTEIN 103 (NAC103)	NAC domain containing protein 103;(source:Araport11)
AT2G40095	56	76	224	844	452	459	-2.45598	2.85766	10.8927	0.0114977	0.0967831	NA	Alpha/beta hydrolase related protein;(source:Araport11)
AT4G38540	78.54	127.64	330	1351.83	822	489.38	-2.45162	3.45067	11.7989	0.00946433	0.0857491	NA	FAD/NAD(P)-binding oxidoreductase family protein;(source:Araport11)
AT3G28340	270	169	158	1154	927	535	-2.43104	3.43591	35.6242	0.000392906	0.0106915	GALACTURONOSYLTRANSFERASE-LIKE 10 (GATL10)	Encodes a protein with putative galacturonosyltransferase activity.
AT4G23170	398	296	224	2002	1263	790	-2.42074	4.06223	39.2062	0.000287777	0.0088068	(EP1)	Induced in response to Salicylic acid.Similar to receptor-like kinase 4 and 5. NPR1, a known positive regulator of the SA signaling pathway is responsible for the SA-dependent induction and constitutive repression of EP1 gene's basal expression. The mRNA is cell-to-cell mobile.
AT3G05200	369	227	442	2694	1049	934	-2.4148	4.26033	25.7292	0.00109086	0.0205272	ARABIDOPSIS TOXICOS EN LEVADURA 6 (ATL6)	Encodes a putative RING-H2 zinc finger protein ATL6 (ATL6). The mRNA is cell-to-cell mobile.
AT2G47180	2700	2193	1408	4644	10801	11528	-2.41469	6.84002	34.1876	0.000448517	0.0116745	GALACTINOL SYNTHASE 1 (GolS1)	GolS1 is a galactinol synthase that catalyzes the formation of galactinol from UDP-galactose and myo-inositol. GolS1 transcript levels rise in response to methyl viologen, an oxidative damage-inducing agent. Plants over-expressing GolS1 have increased tolerance to salt, chilling, and high-light stress.
AT4G36580	614	386	390	2047	1805	2090	-2.40885	4.63834	112.865	7.33789e-06	0.00112474	SHOT1 BINDING ATPASE 4 (SBA4)	Homologue of animal ATPase Family AAA Domain-Containing Protein 3 (ATAD3), which is involved in mitochondrial nucleoid organization; interacts with SHOT1.
AT2G46735	291	177	199	1316	745	809	-2.40126	3.57628	43.6485	0.000201981	0.00698797	NA	death domain associated protein;(source:Araport11)
AT2G05940	1292	699	604	2696	4106	3850	-2.39276	5.49195	75.3199	3.11226e-05	0.00229096	RPM1-INDUCED PROTEIN KINASE (RIPK)	Encodes a receptor-like cytoplasmic kinase that phosphorylates the host target RIN4, leading to the activation of a plant innate immune receptor RPM1.
AT2G13550	244	172	157	607	1017	792	-2.38471	3.35507	34.6904	0.000427986	0.0112663	NA	hypothetical protein;(source:Araport11)
AT4G13190	173	101	11	487	307.03	338.37	-2.37108	2.2497	6.55156	0.0348044	0.19297	PBS1-LIKE 24 (PBL24)	Protein kinase superfamily protein;(source:Araport11)
AT1G67856	141	65	253	1231.97	361.41	437	-2.37106	3.06458	11.023	0.0111733	0.0951791	NA	RING/U-box superfamily protein;(source:Araport11)
AT2G46430	382	398	25	955	1345	1072	-2.36866	3.8335	7.92167	0.0236361	0.151513	CYCLIC NUCLEOTIDE GATED CHANNEL 3 (CNGC3)	Encodes a cyclic nucleotide gated channel, downstream component of the signaling pathways leading to hypersensitive response (HR) resistance.
AT2G18680	83	25.14	140	709	223	153	-2.36485	2.15787	6.37848	0.0366612	0.199072	NA	transmembrane protein;(source:Araport11)
AT1G25400	97	98	506	1574	1123	533	-2.35412	3.74476	8.49353	0.0203419	0.137532	NA	transmembrane protein;(source:Araport11)
AT5G64910	519	256	54	1221	885	1087	-2.35285	3.74834	13.5924	0.00661831	0.0670077	NA	Serine/Threonine-kinase;(source:Araport11)
AT3G07090	3728	2336	5053	6007	13036	26693	-2.34048	7.62605	16.1493	0.00418839	0.0493137	(DESI1)	Interacts with C3H59 via its WD40 domain and C-terminal region, respectively, in the nucleus.
AT5G20960	128	83	144	795	545	177	-2.33872	2.6546	11.9282	0.00921255	0.084088	ALDEHYDE OXIDASE 1 (AO1)	Encodes aldehyde oxidase AA01.
AT1G35230	90	121	411	1324	904	564	-2.31516	3.54494	10.2782	0.0131988	0.105774	ARABINOGALACTAN PROTEIN 5 (AGP5)	Encodes arabinogalactan-protein (AGP5). The mRNA is cell-to-cell mobile.
AT2G35950	179	93	189	709	612	554	-2.31238	2.98788	24.1181	0.00132644	0.0233796	EMBRYO SAC DEVELOPMENT ARREST 12 (EDA12)	embryo sac development arrest 12;(source:Araport11)
AT3G04640	498	276	924	3505	2059	1617	-2.3095	4.90576	21.1566	0.00195499	0.0299658	NA	glycine-rich protein;(source:Araport11)
AT3G09830	509	323	342	2269	1640	863	-2.3092	4.31588	41.3467	0.000241656	0.00783112	PBS1-LIKE 39 (PBL39)	Encodes a member of subfamily VIIa of the receptor-like cytoplasmic kinases (RLCKs). It contributes to pattern-triggered immunity in response to P. syringae.
AT3G55950	352	255	390	1582	1061	1445	-2.29996	4.1133	49.0123	0.000137033	0.00550511	CRINKLY4 RELATED 3 (CCR3)	CRINKLY4 related 3;(source:Araport11)
AT4G27940	1067	619	556	3223	2632	2910	-2.29572	5.21352	115.997	6.6453e-06	0.00103616	MANGANESE TRACKING FACTOR FOR MITOCHONDRIAL SOD2 (MTM1)	Involved in Mn and Fe homeostasis, root length, and flowering time.
AT5G14105	1155	550	1328	6362	3325	2540	-2.27987	5.67347	30.3538	0.0006542	0.0148765	NA	hypothetical protein;(source:Araport11)
AT5G10140	136.2	125.65	123	474	513	568.64	-2.27764	2.73698	20.7401	0.00207145	0.031198	FLOWERING LOCUS C (FLC)	MADS-box protein encoded by FLOWERING LOCUS C - transcription factor that functions as a repressor of floral transition and contributes to temperature compensation of the circadian clock. Expression is downregulated during cold treatment. Vernalization, FRI and the autonomous pathway all influence the state of FLC chromatin. Both maternal and paternal alleles are reset by vernalization, but their…
AT4G30280	309	125	83	1239	561	149	-2.27513	3.01081	8.61555	0.0197162	0.135283	XYLOGLUCAN ENDOTRANSGLUCOSYLASE/HYDROLASE 18 (XTH18)	Encodes a xyloglucan endotransglucosylase/hydrolase with only only the endotransglucosylase (XET; EC 2.4.1.207) activity towards xyloglucan and non-detectable endohydrolytic (XEH; EC 3.2.1.151) activity. Expressed in the mature or basal regions of both the main and lateral roots, but not in the tip of these roots where cell division occurs.
AT5G08760	164	158	76	998	355	268	-2.26572	2.7551	11.2122	0.0107227	0.0926444	(STMP8)	Secreted peptide which functions in plant growth and pathogen defense.
AT1G31540	1197	691	590	3138	2711	3525	-2.25758	5.32263	92.3388	1.51072e-05	0.00157028	NA	Disease resistance protein (TIR-NBS-LRR class) family;(source:Araport11)
AT1G78080	6896	4337	3608	12020	17121	26664	-2.25452	7.91346	42.4468	0.000221574	0.00740148	RELATED TO AP2 4 (RAP2.4)	Encodes a member of the DREB subfamily A-6 of ERF/AP2 transcription factor family (RAP2.4). The protein contains one AP2 domain. Role in mediating light and ethylene signaling. The mRNA is cell-to-cell mobile.
AT1G72330	3754	3493	1733	11242	11986	11917	-2.2536	7.22856	53.1981	0.000103813	0.00458785	ALANINE AMINOTRANSFERASE 2 (ALAAT2)	Encodes for alanine aminotransferase ALAAT2.
AT5G09420	931	549	458	2525	2443	2367	-2.25222	4.96618	101.057	1.09323e-05	0.00132864	TRANSLOCON AT THE OUTER MEMBRANE OF CHLOROPLASTS 64-V (TOC64-V)	Encodes one of the 36 carboxylate clamp (CC)-tetratricopeptide repeat (TPR) proteins (Prasad 2010, Pubmed ID: 20856808) with potential to interact with Hsp90/Hsp70 as co-chaperones.
AT1G24140	134	65	479	1579	889	383	-2.24934	3.5741	7.06758	0.0299372	0.175994	(AT3-MMP)	Expression induced by fungal and bacterial pathogens.
AT1G09070	7029	4986	9138	30449	27841	25735	-2.24597	8.48102	61.7906	6.21062e-05	0.0033724	SOYBEAN GENE REGULATED BY COLD-2 (SRC2)	SRC2 specifically binds the peptide PIEPPPHH, and moves from ER to a vacuole fraction where it gets internalized. Involved in Protein Storage Vacuole targeting. The mRNA is cell-to-cell mobile.
AT1G15890	55	25	48	151	186	149	-2.24153	1.07743	5.44692	0.0491707	0.235759	NA	Disease resistance protein (CC-NBS-LRR class) family;(source:Araport11)
AT1G61610	80	52	207	232	648	474	-2.23687	2.55753	7.96895	0.0233391	0.150422	NA	S-locus lectin protein kinase family protein;(source:Araport11)
AT3G04720	142	180	451	1474	1477	309	-2.2358	3.77787	9.02493	0.0177877	0.126903	PATHOGENESIS-RELATED 4 (PR4)	Encodes a protein similar to the antifungal chitin-binding protein hevein from rubber tree latex. mRNA levels increase in response to ethylene and turnip crinkle virus infection. The mRNA is cell-to-cell mobile.
AT4G12720	2766	2297	4692	15815	10137	13092	-2.22843	7.37572	36.0755	0.000377254	0.0104648	(NUDT7)	Encodes a protein with ADP-ribose hydrolase activity. Negatively regulates EDS1-conditioned plant defense and programmed cell death.
AT1G76360	112	105	346	1049	778	500	-2.22732	3.30108	11.6774	0.00970893	0.0869993	(PBL31)	Protein kinase superfamily protein;(source:Araport11)
AT5G45095	53	39	74	100	309	235	-2.22725	1.49877	5.82734	0.0434867	0.219749	NA	hypothetical protein;(source:Araport11)
AT1G62422	141	80	295	766	719	568	-2.22624	3.1325	14.0116	0.00611606	0.0633256	NA	hypothetical protein;(source:Araport11)
AT5G19550	4295	2257	2337	9377	11994	11202	-2.21907	7.12851	106.289	9.11525e-06	0.00121615	ASPARTATE AMINOTRANSFERASE 2 (ASP2)	Nitrogen metabolism. Major cytosolic isoenzyme controlling aspartate biosynthesis in the light. The mRNA is cell-to-cell mobile.
AT1G56510	782	506	194	2073	1738	1623	-2.21851	4.5347	29.3199	0.000729191	0.0159661	WHITE RUST RESISTANCE 4 (WRR4)	TIR-NB-LRR protein that confers resistance to four races of Albugo candida. The mRNA is cell-to-cell mobile.
AT1G32928	213	162	481	991	1356	1056	-2.21814	3.87099	18.1817	0.00301746	0.0395866	NA	Avr9/Cf-9 rapidly elicited protein;(source:Araport11)
AT1G55530	2013	1330	1393	2238	5653	9561	-2.21771	6.25589	19.5193	0.00246725	0.0346673	BCA2A ZINC FINGER ATL 6 (BTL06)	RING/U-box superfamily protein;(source:Araport11)
AT4G04570	300	134	152	797	889	453	-2.21663	3.18951	25.296	0.00114863	0.0213817	CYSTEINE-RICH RLK (RECEPTOR-LIKE PROTEIN KINASE) 40 (CRK40)	Encodes a cysteine-rich receptor-like protein kinase. The mRNA is cell-to-cell mobile.
AT1G25560	544	294	693	2737	1957	1250	-2.2166	4.65139	30.4811	0.000645655	0.0147522	TEMPRANILLO 1 (TEM1)	Encodes a member of the RAV transcription factor family that contains AP2 and B3 binding domains. Involved in the regulation of flowering under long days. Loss of function results in early flowering. Overexpression causes late flowering and repression of expression of FT. Novel transcriptional regulator involved in ethylene signaling. Promoter bound by EIN3. EDF1 in turn, binds to promoter elemen…
AT2G25510	5450	3872	9979	36693	25362	15046	-2.21505	8.34453	22.8756	0.00155341	0.0259094	NA	transmembrane protein;(source:Araport11)
AT1G33610	196	73	142	766	652	113	-2.2131	2.6892	8.43905	0.0206295	0.138702	NA	Leucine-rich repeat (LRR) family protein;(source:Araport11)
AT5G55200	1046	616	819	3541	3015	2785	-2.21284	5.31664	117.323	6.377e-06	0.00102276	MITOCHONDRIAL GRPE 1 (MGE1)	Co-chaperone GrpE family protein;(source:Araport11)
AT4G37910	13946	7644	6662	35525	36998	30731	-2.21031	8.78599	112.312	7.46954e-06	0.00113772	MITOCHONDRIAL HEAT SHOCK PROTEIN 70-1 (mtHsc70-1)	Mitochondrial chaperone that interacts with COX2 and functions in cytochrome oxidase assembly.
AT4G01950	462	272	402	1169	1798	1290	-2.21011	4.19591	49.6384	0.000131288	0.00537082	GLYCEROL-3-PHOSPHATE SN-2-ACYLTRANSFERASE 3 (GPAT3)	putative sn-glycerol-3-phosphate 2-O-acyltransferase
AT1G66180	3168	1780	804	5644	7642	7204	-2.20933	6.46335	33.3233	0.0004868	0.012255	NA	The gene encodes a putative aspartyl protease (ASP). Its expression is induced in response to light and ascorbate. The mRNA is cell-to-cell mobile.
AT5G37770	2490	1101	8269	32064	10150	6241	-2.2024	7.65352	6.66571	0.0336453	0.188922	TOUCH 2 (TCH2)	Encodes a protein with 40% similarity to calmodulin. Binds Ca(2+) and, as a consequence, undergoes conformational changes. CML24 expression occurs in all major organs, and transcript levels are increased from 2- to 15-fold in plants subjected to touch, darkness, heat, cold, hydrogen peroxide, abscisic acid (ABA), and indole-3-acetic acid. However, CML24 protein accumulation changes were not detec…
AT2G23320	1050	716	1180	5123	3491	2690	-2.19485	5.58389	51.7675	0.00011389	0.00485597	WRKY DNA-BINDING PROTEIN 15 (WRKY15)	Encodes WRKY DNA-binding protein 15 (WRKY15).
AT5G63790	924	529	796	2338	2809	3136	-2.19146	5.16149	74.3278	3.26087e-05	0.00235035	NAC DOMAIN CONTAINING PROTEIN 102 (NAC102)	Encodes a member of the NAC family of transcription factors. ANAC102 appears to have a role in mediating response to low oxygen stress (hypoxia) in germinating seedlings. Its expression can be induced by beta-cyclocitral, an oxidized by-product of beta-carotene generated in the chloroplasts, mediates a protective retrograde response that lowers the levels of toxic peroxides and carbonyls, limitin…
AT4G23260	91	66	231	221	655	620	-2.18881	2.71488	8.02133	0.0230156	0.149273	CYSTEINE-RICH RLK (RECEPTOR-LIKE PROTEIN KINASE) 18 (CRK18)	Encodes a cysteine-rich receptor-like protein kinase.
ATMG01200	180.79	112.9	134.93	507.17	484.61	583.33	-2.18455	2.76953	21.2271	0.00193609	0.029828	(ORF294)	ATPase, F1 complex, alpha subunit;(source:Araport11)
AT5G12110	1602.19	769.99	1492.26	848.55	3744.22	9099.87	-2.18071	5.92546	8.31517	0.0213028	0.141929	NA	elongation factor 1-beta 1;(source:Araport11)
AT2G34430	995.01	838	1533	7302.25	4084.03	1791.01	-2.17461	5.79246	18.2208	0.00299927	0.0393907	LIGHT-HARVESTING CHLOROPHYLL-PROTEIN COMPLEX II SUBUNIT B1 (LHB1B1)	Photosystem II type I chlorophyll a/b-binding protein The mRNA is cell-to-cell mobile.
AT3G04210	785	604	946	4818	2665	1492	-2.17165	5.24286	26.1376	0.00103972	0.0200851	(TN13)	TN13 is a TIR-NBS protein involved in immune response. It co localizes with the ER and perinuclear membranes and interacts with MOS6. It also associates with the CC-NBS-LRR resistance protein RPS5 and contributes to RPS5-triggered immunity.
AT4G20830	4339	3028	2526	16237	12389	7823	-2.17062	7.27605	62.4856	5.97491e-05	0.00331122	(ATBBE20)	Encodes an oligogalacturonide oxidase that inactivates the elicitor-active oligogalacturonides (OGs). It is involved in plant immunity. Overexpressing plants are more resistant to B. cinerea.
AT5G24280	2091	1361	500	3493	4103	6197	-2.1693	5.90735	22.8021	0.00156832	0.0260149	GAMMA-IRRADIATION AND MITOMYCIN C INDUCED 1 (GMI1)	Encodes GMI1, a structural-maintenance-of-chromosomes-hinge domain-containing protein. Involved in somatic homologous recombination.
AT1G58420	324	129	350	1287	1166	496	-2.16707	3.65125	18.2975	0.00296406	0.0391192	NA	Uncharacterized conserved protein UCP031279;(source:Araport11)
AT2G43510	382	399	933	3369	2201	1206	-2.16219	4.84445	16.1509	0.00418726	0.0493137	TRYPSIN INHIBITOR PROTEIN 1 (TI1)	Member of the defensin-like (DEFL) family. Encodes putative trypsin inhibitor protein which may function in defense against herbivory.
AT3G09440	28247	16203	9539	31897	64185	87337	-2.14401	9.65388	23.1909	0.00149146	0.0252628	HEAT SHOCK PROTEIN 70-3 (HSP70-3)	Heat shock protein 70 isoform.
AT4G15420	1943	1114	841	1874	3635	7733	-2.1408	5.87226	16.7888	0.00376613	0.0460415	NA	Ubiquitin fusion degradation UFD1 family protein;(source:Araport11)
AT2G43720	327	181	551	2090	783	1095	-2.1404	4.07988	16.1358	0.00419792	0.0493763	NA	FAM136A-like protein (DUF842);(source:Araport11)
AT3G50800	323	124	1310	2653	1795	2282	-2.13933	4.85828	7.24553	0.0284623	0.170615	NA	PADRE protein.
AT2G47730	10089	6821	5304	16530	23391	37566	-2.13865	8.4083	36.0634	0.000377664	0.0104648	GLUTATHIONE S-TRANSFERASE PHI 8 (GSTF8)	Encodes glutathione transferase belonging to the phi class of GSTs. Naming convention according to Wagner et al. (2002).
AT3G61100	584	441	895	3147	1975	2057	-2.13616	4.94447	34.0719	0.000453415	0.0116942	NA	Putative endonuclease or glycosyl hydrolase;(source:Araport11)
AT4G34950	722	376	50	1255	1291	1249	-2.13602	4.03937	9.00611	0.017871	0.127331	MAJOR FACILITATOR SUPERFAMILY 1 (MFS1)	Major facilitator superfamily protein;(source:Araport11)
AT1G73540	2426	1274	5421	14479	11322	8471	-2.13564	7.19784	16.1311	0.00420126	0.0493841	NUDIX HYDROLASE HOMOLOG 21 (NUDT21)	nudix hydrolase homolog 21;(source:Araport11)
AT1G62730	320	229	64	722	607	784	-2.12875	3.19965	13.7971	0.00636674	0.065031	NA	Terpenoid synthases superfamily protein;(source:Araport11)
AT3G44400	694	354	259	1104	1292	1977	-2.12083	4.26098	31.9226	0.000558035	0.0134339	NA	Disease resistance protein (TIR-NBS-LRR class) family;(source:Araport11)
AT3G08590	15406	8660	6923	29091	35232	41143	-2.12007	8.84502	67.7547	4.50983e-05	0.00283686	2,3-BIPHOSPHOGLYCERATE-INDEPENDENT PHOSPHOGLYCERATE MUTASE 2 (iPGAM2)	Encodes a 2,3-biphosphoglycerate-independent phosphoglycerate mutase that is involved in pollen development and stomatal movement.
AT1G70740	939	512	141	2754	1353	1262	-2.11931	4.51819	13.8662	0.00628459	0.0644916	NA	Protein kinase superfamily protein;(source:Araport11)
AT4G04490	170	128	190	1130	433	250	-2.11719	2.94006	10.9315	0.0113998	0.096196	CYSTEINE-RICH RLK (RECEPTOR-LIKE PROTEIN KINASE) 36 (CRK36)	Encodes a cysteine-rich receptor-like protein kinase.
AT3G28580	177	203	180	721	876	478	-2.11581	3.168	20.7429	0.00207064	0.031198	NA	P-loop containing nucleoside triphosphate hydrolases superfamily protein;(source:Araport11)
AT1G20620	34321	19856	19537	90346	95232	69506	-2.11356	10.106	111.295	7.71956e-06	0.00115604	REPRESSOR OF GSNOR1 (ROG1)	Catalase, catalyzes the breakdown of hydrogen peroxide (H2O2) into water and oxygen.The mRNA is cell-to-cell mobile.It is a target for SUMOlaytion (PMID: 21413927).Transnitrosylates GSNOR1 and mutants suppress the gnsnor1 phenotype.
AT3G52800	4588	2358	2908	13484	10763	9800	-2.11251	7.19758	118.839	6.08671e-06	0.0010096	NA	A20/AN1-like zinc finger family protein;(source:Araport11)
AT5G56030	43620.3	26025.1	17154.9	43604.5	93903.2	152117	-2.11132	10.324	19.2289	0.00257515	0.0355276	HEAT SHOCK PROTEIN 81-2 (HSP81-2)	A member of heat shock protein 90 (HSP90) gene family. Expressed in all tissues and abundant in root apical meristem, pollen and tapetum. Expression is NOT heat-induced but induced by IAA and NaCl. Interacts with HsfA1d in the cytosol and the nucleus and negatively regulates HsfA1d. Did not bind to AtHsfA4c. The mRNA is cell-to-cell mobile.
AT1G05560	1336.91	863.41	342	2949	2964.3	2697.07	-2.10828	5.22288	30.2782	0.000659345	0.0149598	UDP-GLUCOSYLTRANSFERASE 75B1 (UGT75B1)	A UDP-glucose transferase localized in the phragmoplast. It has been co-purified with the callose synthase complex and may transfer UDP-glucose from sucrose synthase to the callose synthase and thus help form a substrate channel for the synthesis of callose at the forming cell plate. Induced by salicylic acid. Independent of NPR1 for their induction by salicylic acid. UGT1 encodes a protein with …
AT1G43910	3110	1548	2307	12120	6971	5253	-2.1066	6.70032	46.9712	0.000158105	0.00603941	NA	P-loop containing nucleoside triphosphate hydrolases superfamily protein;(source:Araport11)
AT3G49710	334.77	241.96	506	435	1027	2355	-2.10538	4.09098	10.0976	0.0137587	0.108431	NA	Pentatricopeptide repeat (PPR) superfamily protein;(source:Araport11)
AT1G21250	3582	2309	2097	8594	12212	6858	-2.10517	6.90619	66.5092	4.81106e-05	0.00293466	CELL WALL-ASSOCIATED KINASE 1 (WAK1)	Encodes a cell wall-associated kinase that interacts with AtGRP3 and may function as a signaling receptor of extracellular matrix component such as oligogalacturonides. The mRNA is cell-to-cell mobile.
AT5G14930	319	240	177	774	874	914	-2.10491	3.48446	33.2112	0.000492062	0.012349	SENESCENCE-ASSOCIATED GENE 101 (SAG101)	encodes an acyl hydrolase involved in senescence .
AT3G05790	676	514	218	1382	1304	2126	-2.10432	4.39788	24.9226	0.00120154	0.0219997	LON PROTEASE 4 (LON4)	Encodes a member of the Lon protease-like proteins (Lon1/At5g26860, Lon2/At5g47040, Lon3/At3g05780, Lon4/At3g05790). Lon is a multifunctional ATP-dependent protease which exists in bacteria, archaea and within organelles in eukaryotic cells. Lon proteases are responsible for the degradation of abnormal, damaged and unstable proteins.
AT4G13410	128	69	49	360	298	175	-2.09761	1.85318	7.88232	0.0238869	0.152879	(ATCSLA15)	encodes a gene similar to cellulose synthase
AT4G17090	4354.45	2495.88	1801	11525	9130.41	8587	-2.09474	6.98203	74.5929	3.22031e-05	0.00233375	CHLOROPLAST BETA-AMYLASE (CT-BMY)	Encodes a beta-amylase targeted to the chloroplast. Transgenic BMY8 RNAi lines fail to accumulate maltose during cold shock suggesting that maltose accumulation coincides with BMY8 expression. Apart from maltose, the sugar content of the RNAi lines were similar to wildtype (glucose and sucrose unaffected).BAM3 activity declines 2 and 4 days after start of cold stress despite an increase in transc…
AT5G60250	645	282	434	1591	1597	1404	-2.09344	4.31908	62.3491	6.0203e-05	0.00332876	NA	zinc finger (C3HC4-type RING finger) family protein;(source:Araport11)
AT1G09932	87	99	62	354	411	133	-2.08485	1.96361	7.12797	0.029426	0.174239	NA	Phosphoglycerate mutase family protein;(source:Araport11)
AT5G03990	702	410	298	617	1398	2597	-2.08432	4.36242	14.793	0.00530202	0.0574773	NA	FK506-binding-like protein;(source:Araport11)
AT2G36930	3293	2172	2886	11445	9086	8562	-2.08252	6.97711	103.185	1.01426e-05	0.00128604	NA	zinc finger (C2H2 type) family protein;(source:Araport11)
AT3G26980	847	579	392	3460	1621	1209	-2.08076	4.74746	26.4232	0.00100574	0.0197027	MEMBRANE-ANCHORED UBIQUITIN-FOLD PROTEIN 4 PRECURSOR (MUB4)	membrane-anchored ubiquitin-fold protein 4 precursor;(source:Araport11)
AT1G21310	1503	885	1571	3588	5739	4286	-2.07576	5.89766	47.8449	0.000148618	0.0058052	EXTENSIN 3 (EXT3)	Encodes extensin 3.
AT4G15910	1552	673	3924	11062	6107	5160	-2.0753	6.58282	10.7047	0.0119869	0.0993155	DROUGHT-INDUCED 21 (DI21)	encodes a gene whose transcript level in root and leaves increases to progressive drought stress. The transcript level is also affected by changes of endogenous or exogenous abscisic acid level. It appears to be a member of plant-specific gene family that includes late embryo-abundant and zinc- IAA-induced proteins in other plants. The mRNA is cell-to-cell mobile.
AT2G24100	2027	1161	718	2102	3553	6972	-2.07477	5.81191	17.8898	0.00315756	0.040873	ALTERED SEED GERMINATION 1 (ASG1)	ATP-dependent DNA helicase;(source:Araport11)
AT3G57880	5912	3787	2212	6237	11951	20687	-2.07236	7.4337	18.4534	0.00289405	0.0384997	MULTIPLE C2 DOMAIN AND TRANSMEMBRANE REGION PROTEIN 3 (MCTP3)	Required for maintenance of inflorescence and shoot SAMs and normal development of the derived vascular cambium, functions in the SAM to promote continuous organogenesis, affects SAM development through STM, where it affects intracellular localization of STM in SAM cells in the peripheral region and prevents STM localization toward the cell wall of SAM cells in the peripheral region.
AT4G34150	2828	1857	2303	9993	7058	7029	-2.06917	6.70454	98.6784	1.19091e-05	0.00136643	NA	Calcium-dependent lipid-binding (CaLB domain) family protein;(source:Araport11)
AT3G10500	1109	815	583	2601	3045	2820	-2.06476	5.21156	71.7633	3.68867e-05	0.00250933	NAC DOMAIN CONTAINING PROTEIN 53 (NAC053)	Encodes a transcriptional activator that is associated with the plasma membrane in a dormant form and is proteolytically cleaved to create a form that can enter the nucleus. It is thought to promote ROS production by binding directly to the promoters of genes encoding ROS biosynthetic enzymes during drought-induced leaf senescence. The mRNA is cell-to-cell mobile.
AT2G25355	416	417	232	1973	957	829	-2.06191	4.01397	22.4484	0.00164265	0.0268433	NA	PNAS-3-like protein;(source:Araport11)
AT2G41090	4373	3055	8130	29627	16165	10056	-2.05424	7.90263	16.7596	0.00378423	0.0461432	CALMODULIN LIKE 10 (CML10)	Encodes a cytoplasmic, calcium binding calmodulin variant. CML10 interacts with phosphomannomutase (PMM)in vivo and increases its activity thereby affecting ascorbic acid biosynthesis. Its expression is induced by oxidative and other stress. The mRNA is cell-to-cell mobile.
AT5G54470	568	423	285	1671	1309	1319	-2.05201	4.22788	49.3945	0.000133489	0.00541515	B-BOX DOMAIN PROTEIN 29 (BBX29)	B-box type zinc finger family protein;(source:Araport11)
AT4G27585	3082	1647	1716	6178	7544	7337	-2.05024	6.53045	97.5441	1.24137e-05	0.00140483	STOMATIN-LIKE PROTEIN 1 (SLP1)	Encodes a stomatin-like protein that is present in a mitochondrial membrane-bound 3 MDa protein complex and is involved in the assembly of mitochondrial respiratory supercomplexes. There is an observed increase in abundance of respiratory complex III2 in SLP1 single and double knockout mutants. The protein is not redundant with Arabidopsis SLP2 (At5g54100).
AT1G09740	99	88	83	335	286	309	-2.04555	2.03452	9.63936	0.0153209	0.116016	NA	Adenine nucleotide alpha hydrolases-like superfamily protein;(source:Araport11)
AT1G67920	111	33	171	571	240	266	-2.03836	2.22386	6.32996	0.0372043	0.201074	NA	hypothetical protein;(source:Araport11)
AT2G01670	1422	868	1472	7212	3283	2450	-2.03755	5.79522	25.7369	0.00108987	0.0205244	NUDIX HYDROLASE HOMOLOG 17 (NUDT17)	nudix hydrolase homolog 17;(source:Araport11)
AT3G44720	2430	1605	1366	6148	6590	5094	-2.0343	6.28504	99.6922	1.14799e-05	0.00134656	AROGENATE DEHYDRATASE 4 (ADT4)	Encodes a plastid-localized arogenate dehydratase involved in phenylalanine biosynthesis. Not less than six genes encoding ADT were identi&#64257;ed in the Arabidopsis genome: ADT1 [At1g11790]; ADT2 [At3g07630]; ADT3 [At2g27820]; ADT4 [At3g44720]; ADT5 [At5g22630]; and ADT6 [At1g08250]. The mRNA is cell-to-cell mobile.
AT1G80610	744	449	352	1516	1837	1660	-2.03425	4.46275	58.2117	7.62894e-05	0.00379435	NA	hypothetical protein;(source:Araport11)
AT3G11050	676	392	342	2101	1397	1134	-2.03261	4.32895	46.2547	0.000166462	0.00621166	FERRITIN 2 (FER2)	ferritin 2;(source:Araport11)
AT1G65190	283	206	369	1375	958	637	-2.03014	3.6872	22.6003	0.00161021	0.0265064	(ZRK13)	Protein kinase superfamily protein;(source:Araport11)
AT2G30040	436	418	362	1382	1880	907	-2.03005	4.18912	32.0094	0.000553254	0.0133586	MITOGEN-ACTIVATED PROTEIN KINASE KINASE KINASE 14 (MAPKKK14)	Member of MEKK subfamily. Induced by jasmonic acid and wounding in involved in insectivory response signaling. Iinteracts with At5g40440, and activates At1g59580.
AT3G50950	3202	2589.38	1344	7581	9188	6748	-2.02336	6.68866	44.1711	0.000194144	0.00688112	HOPZ-ACTIVATED RESISTANCE 1 (ZAR1)	Encodes a canonical CC-type NLR protein that is required for the recognition of the T3SE HopZ1a as well as several other Hop effectors from the pathogenic bacteria P. syringae.
AT2G46510	1935	897	361	3410	3369	3020	-2.02079	5.42521	22.0848	0.00172376	0.0276098	ABA-INDUCIBLE BHLH-TYPE TRANSCRIPTION FACTOR (AIB)	Encodes a nuclear localized BLH domain containing transcriptional activator involved in response to ABA. Overexpression confers enhanced ABA responsiveness while loss of function mutants are ABA sensitive.bHLH17 interacts with JAZ proteins, and functions redundantly with bHLH3, bHLH13 and bHLH14 to negatively regulate jasmonate responses.
AT3G59820	3316	2151	2081	8331	7848	8432	-2.01607	6.75702	122.118	5.51375e-06	0.000966795	LEUCINE ZIPPER-EF-HAND-CONTAINING TRANSMEMBRANE PROTEIN 1 (LETM1)	LETM1-like protein;(source:Araport11)
AT1G65490	277	199	1012	2597	1637	1084	-2.01442	4.52584	8.60983	0.0197449	0.135424	(STMP5)	Secreted peptide which functions in plant growth and pathogen defense.
AT1G29290	151	90	111	417	524	214	-2.01199	2.34325	10.391	0.0128637	0.104366	C-TERMINALLY ENCODED PEPTIDE 14 (CEP14)	Group II CEP family member; binds to vascular tissue independently of CEPR1 or CRA2.
AT5G64260	5571	3623	4319	12472	16212	15317	-2.00785	7.60263	88.6618	1.74652e-05	0.00173349	EXORDIUM LIKE 2 (EXL2)	EXORDIUM like 2;(source:Araport11)
AT4G14660	360	344	109	1271	721	712	-2.00725	3.55864	14.7155	0.00537638	0.0581014	(NRPE7)	Non-catalytic subunit specific to DNA-directed RNA polymerase V; homologous to budding yeast RPB7
AT1G13800	155	114	55	557	217	285	-2.00602	2.20771	8.00801	0.0230973	0.149311	EMBRYONIC FACTOR 19 (FAC19)	Encodes a PPR (pentatricopeptide repeat motif) protein that is essential for the initiation of zygotic embryogenesis.
AT3G52480	179	82	91	704	203	220	-1.99732	2.28422	7.68277	0.0252127	0.157701	NA	transmembrane protein;(source:Araport11)
AT5G42050	7518	5047	4782	20800	18108	17247	-1.99628	7.94559	121.905	5.54895e-06	0.000966795	ASPARAGINE-RICH PROTEIN (NRP)	Stress responsive asparagine-rich protein. Binds to PevD (Verticillium dahliae ) fungal effector protein. NRP interacts with CRY2, leading to increased cytoplasmic accumulation of CRY2 in a blue light-independent manner (PMID:28633330).NRP also binds FyPP3 and recruits it to endosomes and thus targets it for degradation.Under ER stress NRP1 is activated by bZIP60 and inhibits cell death.
AT1G02930	1625	1569	2198	8044	7156	3305	-1.99624	6.33091	27.2238	0.000917703	0.0185517	GLUTATHIONE S-TRANSFERASE 6 (GSTF6)	Encodes glutathione transferase belonging to the phi class of GSTs. Naming convention according to Wagner et al. (2002).
AT1G58270	188	127	200	529	766	401	-1.99235	2.90603	15.7325	0.00449611	0.0515243	(ZW9)	ZW9 mRNA, complete cds The mRNA is cell-to-cell mobile.
AT5G08600	131	94	115	414	375	321	-1.98226	2.29663	11.5148	0.0100488	0.0885707	NA	U3 ribonucleoprotein (Utp) family protein;(source:Araport11)
AT1G26270	2093	1334	942	2848	4464	6235	-1.98171	5.92235	30.7543	0.000627785	0.0144935	NA	Phosphatidylinositol 3- and 4-kinase family protein;(source:Araport11)
AT2G22540	650	557	506	2693	1482	1481	-1.97706	4.62642	42.2186	0.000225562	0.00749337	SHORT VEGETATIVE PHASE (SVP)	Encodes a nuclear protein that acts as a floral repressor and that functions within the thermosensory pathway. SVP represses FT expression via direct binding to the vCArG III motif in the FT promoter.
AT1G15790	170	172	302	1122	640	450	-1.97536	3.26922	13.6158	0.00658894	0.0667941	NA	mediator of RNA polymerase II transcription subunit 15a-like protein;(source:Araport11)
AT5G39350	130	134	159	768	246	422	-1.97529	2.65082	10.2151	0.013391	0.10689	NA	Tetratricopeptide repeat (TPR)-like superfamily protein;(source:Araport11)
AT2G22500	5422	3445	5503	18517	15934	12178	-1.97172	7.67714	63.2582	5.72594e-05	0.00324079	UNCOUPLING PROTEIN 5 (UCP5)	Encodes one of the mitochondrial dicarboxylate carriers (DIC): DIC1 (AT2G22500), DIC2 (AT4G24570), DIC3 (AT5G09470).
AT3G50060	2521	1762	3481	9070	7543	8841	-1.96923	6.81344	40.8016	0.000252459	0.00805889	MYB DOMAIN PROTEIN 77 (MYB77)	Encodes a member of the R2R3 transcription factor gene family. Expressed in response to potassium deprivation and auxin. Involved in lateral root development. Interacts with ARF7 and regulates the expression of some auxin responsive genes.
AT1G75020	390	248	275	1286	584	1030	-1.96318	3.67586	26.4422	0.00100354	0.0197027	LYSOPHOSPHATIDYL ACYLTRANSFERASE 4 (LPAT4)	lysophosphatidyl acyltransferase 4;(source:Araport11)
AT5G38000	200	103	221	824	500	370	-1.96307	2.89126	13.4075	0.00685633	0.0683601	NA	Zinc-binding dehydrogenase family protein;(source:Araport11)
AT2G34400	141	73	93	318	307	327	-1.96107	2.08791	9.54672	0.0156636	0.117698	NA	Pentatricopeptide repeat (PPR-like) superfamily protein;(source:Araport11)
AT2G41010	1050	723	719	3059	2522	2329	-1.95905	5.12437	93.1767	1.4627e-05	0.00154689	CALMODULIN (CAM)-BINDING PROTEIN OF 25 KDA (CAMBP25)	Encodes a novel calmodulin binding protein whose gene expression is induced by dehydration and ionic (salt) and non-ionic (mannitol) osmotic stress. Lines over-expressing this gene are more sensitive and anti-sense lines are more tolerant to osmotic stress, suggesting this gene may be a negative regulator of response to osmotic stress.
AT4G23140	247.52	221.87	150	851	798.54	357.72	-1.95633	3.14068	15.8403	0.00441388	0.0509286	CYSTEINE-RICH RLK (RECEPTOR-LIKE PROTEIN KINASE) 6 (CRK6)	Arabidopsis thaliana receptor-like protein kinase. Naming convention from Chen et al 2003 (PMID 14756307)
AT1G45145	2452	1629	4810	11947	10067	7394	-1.95231	7.01478	19.6474	0.00242149	0.0341945	THIOREDOXIN H-TYPE 5 (TRX5)	encodes a cytosolic thioredoxin that reduces disulfide bridges of target proteins by the reversible formation of a disulfide bridge between two neighboring Cys residues present in the active site. Thioredoxins have been found to regulate a variety of biological reactions in prokaryotic and eukaryotic cells.
AT5G11410	93	75	109	210	392	288	-1.94935	2.00289	7.53803	0.0262334	0.161502	SUPPRESSOR OF ZED1-D2 (SZE2)	Similar to receptor like kinase but does not appear to have kinase activity (psuedokinase). It is involved in HopZ1a effector triggered immunity. Interacts with ZAR1 and ZED1.Localization to membrane is dependent on N-terminal myristoylation domain
AT4G37260	2078	1413	2556	8818	5069	5709	-1.94885	6.42768	38.9887	0.000293062	0.00888989	MYB DOMAIN PROTEIN 73 (MYB73)	Member of the R2R3 factor gene family. The mRNA is cell-to-cell mobile.
AT1G33420	376.51	399.29	629	1924.61	1378.95	1360.23	-1.94089	4.36428	26.7734	0.000965983	0.0193021	NA	RING/FYVE/PHD zinc finger superfamily protein;(source:Araport11)
AT4G28400	2182	1245	1012	5018	4634	3844	-1.93825	5.89979	78.3863	2.70381e-05	0.00213293	NA	Protein phosphatase 2C family protein;(source:Araport11)
AT3G22310	4267	2832	2894	9230	10369	11253	-1.93602	7.10444	94.0192	1.41636e-05	0.0015245	PUTATIVE MITOCHONDRIAL RNA HELICASE 1 (PMH1)	Sequence similarity ot DEAD-box RNA helicases. Binds RNA and DNA. Involved in drought, salt and cold stress responses. The mRNA is cell-to-cell mobile.
AT4G02200	677.26	465.52	801.25	2814.49	1874.08	1552.3	-1.93465	4.77877	35.9577	0.000381262	0.0105334	DROUGHT INDUCED LIKE9-5 (ATDIL9-5)	Drought-responsive family protein;(source:Araport11)
AT1G07180	1303	993	647	3570	2755	2805	-1.93069	5.33721	58.3095	7.58502e-05	0.0037875	ALTERNATIVE NAD(P)H DEHYDROGENASE 1 (NDA1)	Internal NAD(P)H dehydrogenase in mitochondria. The predicted protein sequence has high homology with other designated NAD(P)H DHs from microorganisms; the capacity for matrix NAD(P)H oxidation via the rotenone-insensitive pathway is significantly reduced in the Atndi1 mutant plant line; the in vitro translation product of AtNDI1 is imported into isolated mitochondria and located on the inside of…
AT1G03220	560	550	472	1628	1975	1452	-1.93025	4.49154	46.1047	0.000168281	0.00626025	SECRETED ASPARTIC PROTEASE 2 (SAP2)	Eukaryotic aspartyl protease family protein;(source:Araport11)
AT5G66210	1920	1338	1895	7112	4679	4490	-1.92443	6.166	59.3263	7.14705e-05	0.00364394	CALCIUM-DEPENDENT PROTEIN KINASE 28 (CPK28)	Calcium Dependent Protein Kinase. Functions in the BIK1 innate immune response pathway.
AT5G01100	526	376	300	1121	1200	1352	-1.92177	4.03937	42.7891	0.000215758	0.00727432	FRIABLE 1 (FRB1)	O-fucosyltransferase family protein;(source:Araport11)
AT2G36120	592	280	619	2143	1455	1042	-1.92123	4.35205	26.4948	0.000997447	0.0197027	DEFECTIVELY ORGANIZED TRIBUTARIES 1 (DOT1)	Encodes a glycine rich protein that is involved in leaf vascular patterning. dot1 mutants have an aberrant open-class venation pattern in leaves and cotyledons, as well as several other leaf development defects. The mRNA is cell-to-cell mobile.
AT1G21390	292	174	468	1038	820	1099	-1.92036	3.72316	17.8031	0.00320075	0.041188	EMBRYO DEFECTIVE 2170 (emb2170)	embryo defective 2170;(source:Araport11)
AT2G16660	4091	1955	1235	6950	7974	6130	-1.91266	6.551	38.3616	0.000309006	0.00919349	NA	Major facilitator superfamily protein;(source:Araport11)
AT1G53170	755	376	452	2361	1328	1086	-1.9093	4.39255	35.0815	0.000412832	0.0110284	ETHYLENE RESPONSE FACTOR 8 (ERF8)	encodes a member of the ERF (ethylene response factor) subfamily B-1 of ERF/AP2 transcription factor family (ATERF-8). The protein contains one AP2 domain. There are 15 members in this subfamily including ATERF-3, ATERF-4, ATERF-7, and leafy petiole.
AT5G39020	86	84	154	512	339	208	-1.90694	2.22841	7.22208	0.0286513	0.171265	MEDOS 3 (MDS3)	Involved in growth adaptation upon exposure to metal ions. Contributes together with the other MDS genes to the complex network of CrRLK1Ls that positively and negatively affect growth.
AT4G39235	172	175	441	1266	672	664	-1.90669	3.52185	11.1222	0.010934	0.0940005	NA	hypothetical protein;(source:Araport11)
AT5G21940	1367	943	1839	6059	3651	3414	-1.90452	5.85595	31.3157	0.000592973	0.0139967	NA	hybrid signal transduction histidine kinase M-like protein;(source:Araport11)
AT3G24520	133.36	103.46	193	403	585.69	364.55	-1.90243	2.60369	10.8508	0.0116045	0.0972318	HEAT SHOCK TRANSCRIPTION FACTOR C1 (HSFC1)	member of Heat Stress Transcription Factor (Hsf) family
AT3G61370	372	293	256	2151	371	405	-1.90184	3.6595	7.72012	0.0249576	0.15695	NA	pre-mRNA-splicing factor CWC22-like protein (DUF3245);(source:Araport11)
AT2G15480	180	109	290	760	610	458	-1.90159	3.02241	12.4792	0.00823018	0.0776162	UDP-GLUCOSYL TRANSFERASE 73B5 (UGT73B5)	UDP-glucosyl transferase 73B5;(source:Araport11)
AT4G01700	452	257	144	914	926	656.26	-1.90029	3.47613	20.4113	0.00216964	0.0321416	NA	Chitinase family protein;(source:Araport11)
AT2G35720	1030	644	89	2148	1483	1462	-1.89817	4.4985	8.05509	0.0228101	0.148261	ORIENTATION UNDER VERY LOW FLUENCES OF LIGHT 1 (OWL1)	Encodes OWL1, a J-domain protein involved in perception of very low light fluences.
AT1G51700	959	534	825	4400	1584	1175	-1.89361	4.96327	16.488	0.00395767	0.0474515	DOF ZINC FINGER PROTEIN 1 (DOF1)	Encodes dof zinc finger protein (adof1). The mRNA is cell-to-cell mobile.
AT1G18330	1371	1060	1277	2374	3376	5457.7	-1.8895	5.66947	27.6061	0.000879088	0.0180422	EARLY-PHYTOCHROME-RESPONSIVE1 (EPR1)	EARLY-PHYTOCHROME-RESPONSIVE1
AT2G47680	481	328	358	1288	1297	946	-1.88702	3.97843	44.1588	0.000194324	0.00688112	(ATC3H31)	zinc finger (CCCH type) helicase family protein;(source:Araport11)
AT1G17380	1768	929	1427	4701	3858	3727	-1.88251	5.77597	79.1897	2.60814e-05	0.00210898	JASMONATE-ZIM-DOMAIN PROTEIN 5 (JAZ5)	Involved in response to wounding.
AT5G04895	858	529	156	1336	1575	1473	-1.87636	4.30195	14.6445	0.0054457	0.0584854	ABA OVERLY SENSITIVE 6 (ABO6)	DEA(D/H)-box RNA helicase family protein;(source:Araport11)
AT1G03760	543	406	295	1260	1181	1257	-1.87419	4.05404	41.5088	0.000238558	0.00775488	(SARL)	URI analog; prefoldinRPB5 interactor; interacts with prefoldin 2 (PFD2) and PFD6, two &#946;-type PFD members that modulate actin and tubulin patterning in roots.
AT4G17900	1023	702	873	2850	2698	2275	-1.87321	5.12854	78.8225	2.65133e-05	0.00212351	(PLATZ11)	PLATZ transcription factor family protein;(source:Araport11)
AT1G13810	530	278	55	1237	773	424	-1.87246	3.42609	6.87826	0.0316154	0.18191	NA	Restriction endonuclease, type II-like superfamily protein;(source:Araport11)
AT3G03030	205	188	174	323	427	947	-1.86955	2.96175	10.2305	0.0133436	0.106617	NA	F-box/RNI-like superfamily protein;(source:Araport11)
AT1G01480	338	185	213	682	717	739	-1.8672	3.26976	26.0248	0.00105354	0.0202337	1-AMINO-CYCLOPROPANE-1-CARBOXYLATE SYNTHASE 2 (ACS2)	a member of the 1-aminocyclopropane-1-carboxylate (ACC) synthase (S-adenosyl-L-methionine methylthioadenosine-lyase, EC 4.4.1.14) gene family, isolated from a flower-specific cDNA library. Plays a key role in the establishment of stomatal density and cluster on the leaf epidermis in response to drought.
AT5G56980	1301.91	815.15	1049.45	2556.92	3720.82	3052.41	-1.86449	5.39557	60.2041	6.7943e-05	0.00355459	NA	Pathogen-associated molecular pattern-induced gene.Responsive to jasmonic acid and wounding.
AT4G28820	268	183	332	1514	394	522	-1.86329	3.41615	10.2934	0.013153	0.105537	NA	HIT-type Zinc finger family protein;(source:Araport11)
AT1G49032	216	265	230	1249	582	422	-1.85851	3.31421	12.6466	0.00795833	0.0760295	NA	hypothetical protein;(source:Araport11)
AT5G58210	891	474	365	1388	1713	1764	-1.85268	4.46041	40.3845	0.000261138	0.00825619	NA	hydroxyproline-rich glycoprotein family protein;(source:Araport11)
AT4G14270	2596	1667	6399	15549	7694	10037	-1.85216	7.21072	11.5711	0.0099295	0.0881139	NA	Protein containing PAM2 motif which mediates interaction with the PABC domain of polyadenyl binding proteins.
AT5G39030	128	94	243	405	519	496	-1.85145	2.68919	9.36515	0.0163642	0.121084	MEDOS 4 (MDS4)	Involved in growth adaptation upon exposure to metal ions. Contributes together with the other MDS genes to the complex network of CrRLK1Ls that positively and negatively affect growth.
AT5G60900	500	243	437	1835	1055	596	-1.84822	3.94618	17.7118	0.00324705	0.0414971	RECEPTOR-LIKE PROTEIN KINASE 1 (RLK1)	Encodes a receptor-like protein kinase.
AT1G66880	783.59	630.47	614	2556	1787.7	1722.24	-1.84714	4.76135	55.8206	8.80909e-05	0.00414249	NA	Protein kinase superfamily protein;(source:Araport11)
AT3G27280	2543	1737	2055	5462	6286	6761	-1.84435	6.38748	77.6101	2.80047e-05	0.00218077	PROHIBITIN 4 (PHB4)	Part of protein complexes that are necessary for proficient mitochondrial function or biogenesis, thereby supporting cell division and differentiation in apical tissues
AT1G64900	3105	1763	1339	6754	6029	4854	-1.84338	6.30413	61.9329	6.16141e-05	0.0033724	CYTOCHROME P450, FAMILY 89, SUBFAMILY A, POLYPEPTIDE 2 (CYP89A2)	Encodes cytochrome P450 (CYP89A2). The mRNA is cell-to-cell mobile.
AT1G33600	897	590	85	1800	1530	1066	-1.84072	4.29773	7.69645	0.0251188	0.157591	NA	Leucine-rich repeat (LRR) family protein;(source:Araport11)
AT3G20600	389	232	219	1286	665	484	-1.83291	3.43464	17.3253	0.00345264	0.043302	NON RACE-SPECIFIC DISEASE RESISTANCE 1 (NDR1)	Required for non-race specific resistance to bacterial and fungal pathogens.Mediates systemic acquired resistance (SAR) response. The mRNA is cell-to-cell mobile.
AT1G56120	282	137	148	618	484	485	-1.82682	2.841	16.1025	0.00422158	0.0495581	NA	Leucine-rich repeat transmembrane protein kinase;(source:Araport11)
AT3G03060	1150	748	380	1859	2263	2228	-1.82444	4.849	29.4393	0.000719991	0.0158085	SHOT1 BINDING ATPASE 1 (SBA1)	Homologue of animal ATPase Family AAA Domain-Containing Protein 3 (ATAD3), which is involved in mitochondrial nucleoid organization; interacts with SHOT1.
AT3G05690	549	340	339	1028	1476	986	-1.82434	3.98312	35.6673	0.000391379	0.0106859	NUCLEAR FACTOR Y, SUBUNIT A2 (NF-YA2)	Encodes a subunit of CCAAT-binding complex, binds to CCAAT box motif present in some plant promoter sequences. One of three members of this class (HAP2A, HAP2B, HAP2C), it is expressed in vegetative and reproductive tissues.
AT2G43820	517	382	254	1351	1213	763	-1.82425	3.89996	27.1503	0.000925374	0.0186445	UDP-GLUCOSYLTRANSFERASE 74F2 (UGT74F2)	Encodes a nicotinate-O-glycosyltransferase. Induced by Salicylic acid, virus, fungus and bacteria. Also involved in the tryptophan synthesis pathway. Independent of NPR1 for their induction by salicylic acid. UGT74F1 transfers UDP:glucose to salicylic acid (forming a glucoside (SAG) and a glucose ester (SGE)), benzoic acid, and anthranilate in vitro. UGT74F2 shows a weak ability to catalyze the f…
AT3G20440	1160	909	660	2699	2613	2562	-1.82308	5.15287	62.5959	5.93853e-05	0.00330672	EMBRYO DEFECTIVE 2729 (EMB2729)	Encodes BE1, a putative glycoside hydrolase. Involved in organogenesis and somatic embryogenesis by regulating carbohydrate metabolism. Mutation in BE1 has pleotrophic effect on the whole plant development.
AT3G51920	944	606	1378	4421	2345	2009	-1.81988	5.28782	19.8607	0.00234761	0.0336501	CALMODULIN 9 (CAM9)	encodes a divergent member of calmodulin, which is an EF-hand family of Ca2+-binding proteins. This gene is expressed in leaves, flowers and siliques. The gene functionally complements yeast calmodulin 1 (CAM1) but only when selected against the plasmid harboring wild-type yeast sequences. Also the protein does not form formed a complex with a basic amphiphilic helical peptide in the presence of …
AT3G60300	2038	1234	1047	4141	3712	4262	-1.81695	5.77682	77.0761	2.86952e-05	0.00220725	NA	RWD domain-containing protein;(source:Araport11)
AT2G44460	670	329	351	916	1441	1351	-1.81687	4.08116	31.8057	0.00056456	0.0135238	BETA GLUCOSIDASE 28 (BGLU28)	Beta-glucosidase, major myrosinase which initiates sulfur reallocation by hydrolyzing particular GL species, conferring sulfur deficiency tolerance, especially during early development.
AT2G32220	737	481	327	2612	877	945	-1.81535	4.29544	15.8451	0.00441025	0.0509286	NA	Ribosomal L27e protein family;(source:Araport11)
AT3G22231	1541.42	1211.81	2837.64	6267.94	6463.49	4087.64	-1.81362	6.2416	20.4566	0.00215577	0.0320297	PATHOGEN AND CIRCADIAN CONTROLLED 1 (PCC1)	Encodes a member of a novel 6 member Arabidopsis gene family. Expression of PCC1 is regulated by the circadian clock and is upregulated in response to both virulent and avirulent strains of Pseudomonas syringae pv. tomato.
AT2G29450	8628	5567	9520	15362	21263	31302	-1.81353	8.28173	26.4173	0.00100643	0.0197027	GLUTATHIONE S-TRANSFERASE TAU 5 (GSTU5)	Encodes a member of the TAU glutathione S-transferase gene family. Gene expression is induced by exposure to auxin, pathogen and herbicides. Naming convention according to Wagner et al. (2002)
AT4G18170	74	146	68	242	337	307	-1.80963	2.02361	5.62931	0.0463337	0.227793	WRKY DNA-BINDING PROTEIN 28 (WRKY28)	Member of WRKY Transcription Factor; Group II-c. Involved in the activation of salicylic acid biosynthesis genes ICS1 and PBS3. In the ovule, it is expressed in hypodermal somatic cells and appears to play a role in supression of megasporocyte cell fate. In the leaf if is upstream of FHY3 and regulates light-mediated leaf senescence.
AT1G72416	229	180	198	459	497	782	-1.80604	2.9967	14.6034	0.00548627	0.0587875	NA	Chaperone DnaJ-domain superfamily protein;(source:Araport11)
AT3G13310	834	540	1102	628	2485	3887	-1.80159	5.02605	7.91523	0.0236769	0.151655	DNA J PROTEIN C66 (DJC66)	Chaperone DnaJ-domain superfamily protein;(source:Araport11)
AT5G64310	5750	3678	4848	12373	13840	14155	-1.79848	7.52028	77.5191	2.8121e-05	0.00218127	ARABINOGALACTAN PROTEIN 1 (AGP1)	Encodes arabinogalactan-protein (AGP1). The mRNA is cell-to-cell mobile.
AT1G67970	301	257	204	1065	714	439	-1.79746	3.31331	16.5105	0.00394296	0.0473356	HEAT SHOCK TRANSCRIPTION FACTOR A8 (HSFA8)	member of Heat Stress Transcription Factor (Hsf) family
AT5G35450	580	289	133	902	797	957	-1.79563	3.59595	15.2833	0.00486054	0.0541207	NA	Disease resistance protein (CC-NBS-LRR class) family;(source:Araport11)
AT4G28510	2875	1927	1975	5053	6498	7392	-1.79561	6.43589	59.8082	6.9506e-05	0.00358148	PROHIBITIN 1 (PHB1)	prohibitin 1 (Atphb1)
AT5G25120	363	181	142	1029	487	367	-1.7909	3.07225	11.6827	0.00969812	0.0869563	CYTOCHROME P450, FAMILY 71, SUBFAMILY B, POLYPEPTIDE 11 (CYP71B11)	putative cytochrome P450 The mRNA is cell-to-cell mobile.
AT3G07750	613	506	891	2791	1641	1510	-1.78936	4.73777	23.7657	0.0013863	0.0240152	RIBOSOMAL RNA PROCESSING 42 (RRP42)	3-5-exoribonuclease family protein;(source:Araport11)
AT5G66650	240	202	601	2164	561	480	-1.78752	3.82198	6.15075	0.039302	0.207007	CHLOROPLAST-LOCALIZED MITOCHONDRIAL CALCIUM UNIPORTER (CMCU)	Chloroplast localized mitochondrial calcium uniporter.
AT5G42530	8020	4545	14905	37975	26695	16184	-1.78563	8.50003	13.4359	0.00681907	0.068229	NA	hypothetical protein;(source:Araport11)
AT2G07698	1300.77	1427.38	463.23	2740.69	2957.65	3362.17	-1.77972	5.37149	17.6183	0.00329533	0.0419591	NA	ATPase, F1 complex, alpha subunit protein;(source:Araport11)
AT1G24090	274	187	297	500	764	867	-1.77953	3.29624	16.2655	0.00410739	0.0486147	(RNH1C)	RNase H family protein;(source:Araport11)
AT1G67120	4616	2855	1178	3879	7853	10998	-1.77533	6.71803	12.3765	0.00840289	0.0788459	MIDASIN 1 (MDN1)	Represents a homolog of the yeast MDN gene, which encodes a non-ribosomal protein involved in the maturation and assembly of the 60S ribosomal subunit. In Arabidopsis, it is essential for female gametogenesis progression.
AT1G30960	610	349	333	1130	1283	1097	-1.773	4.00157	40.7962	0.000252568	0.00805889	(ERA-2)	Ortholog of ERA (E. coli RAS-like protein)-related GTPase (ERG). Mitochondrial protein that associates with 18sRNA. Heterozygous mutants segregate for embryo lethality inherited as a sporphytic maternal effect. Increased ROS in the mutant ovule suggests a heritable mitochondrial defect results in lethality.
AT2G44290	674	393	511	1959	1259	1176	-1.77189	4.31006	40.4356	0.000260054	0.00824345	GLYCOSYLPHOSPHATIDYLINOSITOL-ANCHORED LIPID PROTEIN TRANSFER 13 (LTPG13)	Bifunctional inhibitor/lipid-transfer protein/seed storage 2S albumin superfamily protein;(source:Araport11)
AT4G13505	4561.16	2726.44	2791	11967.8	9244.01	6628.8	-1.77128	6.97163	60.02	6.86642e-05	0.00356335	NA	Natural antisense transcript overlaps with AT4G13510;(source:Araport11)
AT3G19580	1589	912	488	2433	2817	2685	-1.77076	5.17998	29.7881	0.000693954	0.0154294	ZINC-FINGER PROTEIN 2 (ZF2)	Encodes zinc finger protein. mRNA levels are upregulated in response to ABA, high salt, and mild desiccation. The protein is localized to the nucleus and acts as a transcriptional repressor.
AT5G41650	120	62	140	448	234	231	-1.77053	2.04798	6.18551	0.0388835	0.205922	GLYOXALASE I-LIKE;10 (GLXI-LIKE;10)	Vicinal oxygen chelate (VOC) superfamily member. Responds to NaCl stress.
AT5G54940	5907	3213	13293	21391	19194	24115	-1.76973	8.20592	11.9213	0.00922588	0.0841553	NA	Translation initiation factor SUI1 family protein;(source:Araport11)
AT3G57190	881	438	96	1462	1102	1082	-1.76716	4.04847	8.65227	0.0195327	0.134505	PEPTIDE CHAIN RELEASE FACTOR 3 (PrfB3)	Encodes a chloroplast stroma-localized ribosomal peptide chain release factor that is involved in the light- and stress-dependent regulation of stability of 3' processed petB transcripts to adjust cytochrome b(6) levels. It appears to bind to the 3'-UTR of petB RNA, protecting it from 3'-5' exonucleolytic attack. At-prfB3 arose from a gene duplication of At-prfB1.
AT1G80440	635	492	215	1269	1467	945	-1.76715	4.06606	19.4178	0.00250432	0.0350171	KISS ME DEADLY 1 (KMD1)	Encodes a member of a family of F-box proteins, called the KISS ME DEADLY (KMD) family, that targets type-B ARR proteins for degradation and is involved in the negative regulation of the cytokinin response. Also named as KFB20, a member of a group of Kelch repeat F-box proteins that negatively regulate phenylpropanoid biosynthesis by targeting the phenypropanoid biosynthesis enzyme phenylalanine …
AT5G26690	66	110	251	480	463	358	-1.76637	2.57	5.993	0.0412754	0.213045	(HIPP02)	Heavy metal transport/detoxification superfamily protein;(source:Araport11)
AT5G53730	214	135	191	523	548	429	-1.762	2.77771	13.9563	0.00617947	0.063722	NDR1/HIN1-LIKE 26 (NHL26)	Phloem specific membrane protein. Overexpression causes defects in sugar export with reduced levels of phloem sugars.
AT3G16030	246	187	156	906	462	296	-1.76153	2.90068	10.5592	0.0123837	0.101664	CALLUS EXPRESSION OF RBCS 101 (CES101)	lectin protein kinase family protein;(source:Araport11)
AT2G36950	1166	964	1480	3628	3604	3067	-1.75966	5.55165	41.7864	0.000233365	0.00763734	HEAVY METAL ASSOCIATED PROTEIN 20 (ATHMP20)	Heavy metal transport/detoxification superfamily protein;(source:Araport11)
AT3G45020	307	167	216	1200	370	343	-1.7523	3.09441	9.31511	0.0165643	0.121874	(UL18-L7)	Member of the uL18 RNA-binding protein family. uL18 proteins share a short structurally conserved domain that binds the 5S rRNA and allow its incorporation into ribosomes.
AT3G10450	787	474	577	1792	1773	1439	-1.74881	4.5127	58.8094	7.3656e-05	0.00370516	SERINE CARBOXYPEPTIDASE-LIKE 7 (SCPL7)	serine carboxypeptidase-like 7;(source:Araport11)
AT5G13200	287	189	268	337	976	712	-1.74868	3.23385	11.5581	0.00995679	0.0881981	GEM-RELATED 5 (GER5)	Encodes a protein with unknown function that is involved in hormone mediated regulation of seed germination/dormancy.
AT3G11820	2047	1424	1821	5221	4822	4584	-1.74801	6.06043	79.1524	2.6125e-05	0.00210898	SYNTAXIN OF PLANTS 121 (SYP121)	Encodes a syntaxin localized at the plasma membrane. SYR1/PEN1 is a member of the SNARE superfamily and functions in positioning anchoring of the KAT1 K+ channel protein at the plasma membrane. Transcription is upregulated by abscisic acid, suggesting a role in ABA signaling. Also functions in non-host resistance against barley powdery mildew. It is a nonessential component of the preinvasive res…
AT2G19710	955	620	260	1292	1903	1624	-1.74736	4.4706	18.4411	0.00289948	0.0385188	IST1-LIKE 5 (ISTL5)	Regulator of Vps4 activity in the MVB pathway protein;(source:Araport11)
AT2G19130	462	291	95	771	940	514	-1.74496	3.34517	10.0616	0.013874	0.109055	NA	S-locus lectin protein kinase family protein;(source:Araport11)
AT5G54190	432	494	346	1680	1197	776	-1.74436	4.04609	20.2624	0.00221601	0.032506	PROTOCHLOROPHYLLIDE OXIDOREDUCTASE A (PORA)	light-dependent NADPH:protochlorophyllide oxidoreductase A
AT5G21020	5983	3394	4581	15570	11820	10514	-1.74181	7.42754	72.1777	3.61495e-05	0.00247307	NA	transmembrane protein;(source:Araport11)
AT4G20110	183	157	47	558	274	231	-1.74135	2.26682	5.46862	0.0488218	0.234834	VACUOLAR SORTING RECEPTOR 7 (VSR7)	VACUOLAR SORTING RECEPTOR 7;(source:Araport11)
AT5G66070	282	241	192	998	489	510	-1.73864	3.17685	14.8648	0.00523426	0.0570749	ABA-RELATED RING-TYPE E3 LIGASE (ATARRE)	E3 ubiquitin ligase that functions in negative regulation of ABA signaling.
AT5G53290	257	140	180	1023	355	210	-1.73736	2.82608	7.14198	0.029309	0.173759	CYTOKININ RESPONSE FACTOR 3 (CRF3)	encodes a member of the ERF (ethylene response factor) subfamily B-5 of ERF/AP2 transcription factor family. The protein contains one AP2 domain. There are 7 members in this subfamily. CRF proteins relocalize to the nucleus in response to cytokinin.
AT5G22060	6207.92	4017.27	3960.09	9593.02	12781.4	15422.5	-1.73638	7.44794	48.0725	0.000146264	0.00574105	DNAJ HOMOLOGUE 2 (J2)	Co-chaperonin similar to E. coli DnaJ
AT5G02490	9749	6295	5085	8408	18131	28705	-1.73624	8.01169	15.1651	0.00496263	0.0549543	(Hsp70-2)	Member of the cytosolic heat shock 70 protein family.
AT4G27010	1120	767	331	1852	1897	2074	-1.73299	4.74249	22.3651	0.00166081	0.0269934	EMBRYO DEFECTIVE 2788 (EMB2788)	ribosome 60S biogenesis amino-terminal protein;(source:Araport11)
AT5G13330	746	325	358	1487	1622	602	-1.72644	4.07604	17.6238	0.00329247	0.0419447	RELATED TO AP2 6L (Rap2.6L)	encodes a member of the ERF (ethylene response factor) subfamily B-4 of ERF/AP2 transcription factor family. The protein contains one AP2 domain. There are 7 members in this subfamily.
AT2G38290	1276	640	422	1886	2217	1871	-1.7263	4.77877	31.8103	0.0005643	0.0135238	AMMONIUM TRANSPORTER 2 (AMT2)	encodes a high-affinity ammonium transporter, which is expressed in shoot and root. Expression in root and shoot is under nitrogen and carbon dioxide regulation, respectively.
AT1G31310	333	234	529	1484	718	884	-1.7246	3.80969	14.177	0.0059312	0.0619947	NA	hydroxyproline-rich glycoprotein family protein;(source:Araport11)
AT3G10110	484	367.89	351	1658.85	951.6	697	-1.72263	3.90354	21.7079	0.00181324	0.028548	MATERNAL EFFECT EMBRYO ARREST 67 (MEE67)	Mitochondrial import inner membrane translocase subunit Tim17/Tim22/Tim23 family protein;(source:Araport11)
AT3G14210	5125	2906	2824	12373	10769	5613	-1.7198	7.02767	35.9084	0.000382956	0.0105631	EPITHIOSPECIFIER MODIFIER 1 (ESM1)	A semidominant QTL which has an epistatic effect on the Epithiospecifier gene. Represses nitrile formation and favors isothiocyanate production during glucosinolate hydrolysis. The functional allele deters the insect herbivory T. ni.
AT4G21220	167	114	149	443	307	415	-1.71977	2.42543	9.55727	0.0156241	0.117547	LIPID X D2 (LPXD2)	Trimeric LpxA-like enzymes superfamily protein;(source:Araport11)
AT1G65032	330	201	77	894	384	314	-1.71845	2.84625	7.09907	0.0296693	0.175252	NA	COMPLEX 1 LYR-like protein;(source:Araport11)
AT5G43740	566	351	71	1184	729	624	-1.71632	3.52885	7.20625	0.0287798	0.171651	NA	Disease resistance protein (CC-NBS-LRR class) family;(source:Araport11)
AT5G45250	726	390	309	1611	1176	919	-1.71525	4.07788	28.2416	0.000819333	0.0171909	RESISTANT TO P. SYRINGAE 4 (RPS4)	RPS4 belongs to the Toll/interleukin-1 receptor (TIR)-nucleotide binding site (NBS)-Leu-rich repeat (LRR) class of disease resistance (R ) genes. Confers specific resistance to Pseudomonas syringae pv. tomato carrying the avirulence gene AvrRPS4. Produces alternative transcripts with truncated open reading frames.
AT1G19180	6114	3404	3033	8444	10717	13141	-1.71492	7.22546	44.2842	0.000192499	0.0068558	JASMONATE-ZIM-DOMAIN PROTEIN 1 (JAZ1)	JAZ1 is a nuclear-localized protein involved in jasmonate signaling. JAZ1 transcript levels rise in response to a jasmonate stimulus. JAZ1 can interact with the COI1 F-box subunit of an SCF E3 ubiquitin ligase in a yeast-two-hybrid assay only in the presence of jasmonate-isoleucine (JA-ILE) or coronatine. Application of jasmonate methyl ester to Arabidopsis roots reduces the levels of a JAZ1:GUS …
AT4G34400	754	457	185	1428	984	1172	-1.71345	4.03814	15.8837	0.00438132	0.0507203	TARGET OF FLC AND SVP1 (TFS1)	B3-type transcription factor, which promotes floral transition and is repressed by FLC/SVP and promoted by SOC1.
AT4G33666	497	289	304	1497	858	541	-1.70562	3.71335	17.4842	0.00336618	0.0425481	NA	hypothetical protein;(source:Araport11)
AT1G02850	2353	1471	928	4053	3971	4220	-1.7044	5.81844	43.1162	0.000210379	0.00716592	BETA GLUCOSIDASE 11 (BGLU11)	beta glucosidase 11;(source:Araport11)
AT5G47910	5389	3251	2053	7517	9125	10221	-1.68102	6.96421	34.4485	0.000437714	0.0114601	RESPIRATORY BURST OXIDASE HOMOLOGUE D (RBOHD)	NADPH/respiratory burst oxidase protein D (RbohD).Interacts with AtrbohF gene to fine tune the spatial control of ROI production and hypersensitive response to cell in and around infection site. The mRNA is cell-to-cell mobile.
AT5G66960	176	195	285	522	683	598	-1.68098	3.06929	11.6944	0.00967417	0.0868234	NA	Prolyl oligopeptidase family protein;(source:Araport11)
AT5G08330	1997	1423	973	5192	3565	2714	-1.68044	5.71166	35.0615	0.000413593	0.0110284	TCP DOMAIN PROTEIN 21 (TCP21)	Circadian oscillator protein which interacts with bZIP63 and regulates a response of the circadian oscillator to sugar. Is not required for the sugar-induced circadian phase advance in the morning; regulates a response of CCA1 to sugars. Promotes together with TCP7, 8, 14, 15, 21, 22 and 23 endoreduplication-dependent cell expansion in leaf.
AT2G45180	1851	1063	1064	4603	3361	2315	-1.67992	5.55346	42.9317	0.000213392	0.00723075	DISEASE RELATED NONSPECI&#64257;C LIPID TRANSFER PROTEIN 1 (DRN1)	nsLTP family-related gene. Expression is strongly suppressed by bacterial pathogens. Mutants are more susceptible to pathogens and abiotic stressors suggesting a function in basal stress response.
AT5G04720	2971	1847	1267	4862	5458	5115	-1.67986	6.15912	48.1958	0.00014501	0.00571032	ADR1-LIKE 2 (ADR1-L2)	Encodes a member of the ADR1 family nucleotide-binding leucine-rich repeat (NB-LRR) immune receptors. The mRNA is cell-to-cell mobile.
AT1G27100	3202	2239	3976	10664	7664	6962	-1.67729	6.85779	33.8331	0.000463742	0.011872	NA	Actin cross-linking protein;(source:Araport11)
AT5G42650	1759	955	1305	4787	3048	2600	-1.67633	5.57621	44.1573	0.000194347	0.00688112	ALLENE OXIDE SYNTHASE (AOS)	Encodes a member of the cytochrome p450 CYP74 gene family that functions as an allene oxide synthase. This enzyme catalyzes dehydration of the hydroperoxide to an unstable allene oxide in the JA biosynthetic pathway. It shows a dual catalytic activity, the major one being a 13-AOS but also expressing a 9-AOS activity. CFA-Leu, CFA-Val, CFA-Met and CFA-Ala can induce the expression of AOS.
AT1G14580	493	251	196	712	864	758	-1.67533	3.43947	19.6006	0.00243806	0.0343885	BLUEJAY (BLJ)	C2H2-like zinc finger protein;(source:Araport11)
AT3G13150	755	412	293	1338	1211	1109	-1.67453	4.07881	29.6196	0.000706386	0.0156088	NA	Tetratricopeptide repeat (TPR)-like superfamily protein;(source:Araport11)
AT1G24148	183	209	292	1291	318	326	-1.67287	3.12472	6.20049	0.038705	0.205336	NA	hypothetical protein;(source:Araport11)
AT1G70590	844	567	157	1606	1027	1297	-1.67147	4.17985	10.8749	0.0115428	0.0967831	NA	F-box family protein;(source:Araport11)
AT1G64280	1024	671	697	1799	2432	1903	-1.66689	4.83311	50.6823	0.000122368	0.00510456	NONEXPRESSER OF PR GENES 1 (NPR1)	This gene is a key regulator of the salicylic acid (SA)-mediated systemic acquired resistance (SAR) pathway. It is similar to the transcription factor inhibitor I kappa B, and contains ankyrin repeats. It confers resistance to the pathogens Pseudomonas syringae and Peronospora parasitica in a dosage-dependent fashion. Although transgenic Arabidopsis plants overexpressing NPR1 acquire enhanced sen…
AT5G55450	1557.37	588.67	2595	5969	4287	2254.56	-1.65196	5.83793	9.23303	0.0168992	0.123087	(ATLTP4.4)	Bifunctional inhibitor/lipid-transfer protein/seed storage 2S albumin superfamily protein;(source:Araport11)
AT5G37540	2444	1432	1038	3153	4871	4082	-1.65061	5.82173	34.7739	0.000424696	0.0112282	NA	Eukaryotic aspartyl protease family protein;(source:Araport11)
AT5G56350	7252	3768	2773	8845	13474	11202	-1.64967	7.29023	33.1128	0.000496739	0.0124021	NA	Pyruvate kinase family protein;(source:Araport11)
AT3G50770	519	452	1039	3363	1410	767	-1.64718	4.64924	7.80682	0.0243778	0.154915	CALMODULIN-LIKE 41 (CML41)	calmodulin-like 41;(source:Araport11)
AT5G24590	3432	2252	1587	5451	5543	7090	-1.64613	6.40029	42.1863	0.000226134	0.00750207	TCV-INTERACTING PROTEIN (TIP)	Member of NAc protein family. Interacts with turnip crinkle virus (TCV) capsid protein. Transcription factor involved in regulating the defense response of Arabidopsis to TCV.
AT1G72930	2273	1844	2550	7611	5794.39	4193	-1.64397	6.33974	34.7505	0.000425614	0.0112282	TOLL/INTERLEUKIN-1 RECEPTOR-LIKE (TIR)	Toll/interleukin-1 receptor-like protein (TIR) protein. It is induced in response to bacterial pathogens and overexpression results in cell death in leaves.
AT3G25600	663	393	604	2608	1132	593	-1.64196	4.29688	10.9505	0.0113523	0.0960619	CALMODULIN LIKE 16 (CML16)	Calmodulin like protein. Paralog of CML15.
AT5G49280	967	668	688	1964	2185	1752	-1.64096	4.7788	56.4768	8.46354e-05	0.00405636	NA	hydroxyproline-rich glycoprotein family protein;(source:Araport11)
AT5G56985	261.09	157.85	246.55	600.08	474.18	617.59	-1.63779	2.98326	13.7406	0.00643501	0.0655599	NA	hypothetical protein;(source:Araport11)
AT5G03030	965	642	868	2798	1870	1687	-1.63367	4.87457	39.9193	0.000271268	0.00845505	(PAM18-3)	Chaperone DnaJ-domain superfamily protein;(source:Araport11)
AT2G44910	275	203	185	591	461	622	-1.63008	2.97042	14.1531	0.00595747	0.062162	HOMEOBOX-LEUCINE ZIPPER PROTEIN 4 (HB4)	Encodes a homeodomain protein whose expression displays a dependence on phyB for both red and far-red light response. Also involved in the shade avoidance syndrome.
AT1G01470	1849	1047	962	3865	3473	2210	-1.6296	5.46403	43.2319	0.000208517	0.0071225	LATE EMBRYOGENESIS ABUNDANT 14 (LEA14)	Encodes late-embryogenesis abundant protein whose mRNA levels are induced in response to wounding and light stress. Might be involved in protection against desiccation.
AT5G14580	1136	667	656	2057	1796	2211	-1.62875	4.82397	54.1397	9.77893e-05	0.00441017	NA	polyribonucleotide nucleotidyltransferase;(source:Araport11)
AT1G16950	113	100	201	439	335	320	-1.62069	2.35336	6.44517	0.0359311	0.196607	NA	transmembrane protein;(source:Araport11)
AT3G07860	978	515	413	1997	1224	1393	-1.61765	4.4199	30.449	0.000647797	0.0147586	NA	Ubiquitin-like superfamily protein;(source:Araport11)
AT1G49050	1245	680	358	1903	1583	1941	-1.61682	4.66536	21.7141	0.00181172	0.028548	(APCB1)	Encodes a member of the aspartyl protease family. Interacts with BAGP1 and BAG6 and appears to be required for cleavage of BAG6 as BAG6 is not cleaved in APCB1 mutant backgrounds.
AT2G40270	1350	1129	656	2604	2838	2381	-1.61239	5.19249	34.2813	0.000444599	0.0116027	NA	Protein kinase family protein;(source:Araport11)
AT3G09010	305	230	70	709	363	416	-1.61206	2.78804	6.62026	0.0341008	0.190289	NA	Protein kinase superfamily protein;(source:Araport11)
AT1G69890	532	256	564	1290	1317	771	-1.61077	3.97399	17.9362	0.00313473	0.0406843	(DUF569)	Encodes a member of a conserved DUF domain family that is induced by NO. Based on mutant phenotype may be involved in NO stress response.
AT2G46440	594.11	422.63	253	765.16	1167.94	1148.02	-1.60876	3.86353	18.3159	0.00295569	0.0390512	CYCLIC NUCLEOTIDE-GATED CHANNEL 11 (CNGC11)	Member of Cyclic nucleotide gated channel family. Positive regulator of resistance against avirulent fungal pathogen. The mRNA is cell-to-cell mobile.
AT5G46680	166	84	158	563	204	259	-1.60811	2.24711	5.61846	0.0464965	0.228361	NA	Pentatricopeptide repeat (PPR-like) superfamily protein;(source:Araport11)
AT3G03270	2526	1718	891	3607	4280	4485	-1.60685	5.86195	26.4324	0.00100468	0.0197027	HYPOXIA RESPONSIVE UNIVERSAL STRESS PROTEIN 1 (HRU1)	HRU1 is a hypoxia induced universal stress protein. It exists as two splice variants with AT3G03270.2 , which contains a putative dimerization domain, the predominant transcript found under anoxia. It is induced by RAP2.12. Subcellular localization is dynamic; under anoxia the localization of HRU1 shifts from cytoplasm to the plasma membrane.
AT4G32020	14870	8635	8518	21026	26815	29338	-1.60517	8.50568	51.2889	0.000117534	0.00495033	NA	serine/arginine repetitive matrix-like protein;(source:Araport11)
AT2G18290	752	407	1071	3460	1064	1228	-1.60387	4.71856	9.2858	0.0166829	0.122247	ANAPHASE PROMOTING COMPLEX 10 (APC10)	Encodes APC10 (anaphase promoting complex 10). Overexpression of APC10 likely mimics auxin and ethylene sensitive phenotypes. Plays an essential role in cell proliferation during leaf development.
AT1G13210	1184	703	206	1243	2240	1402	-1.60193	4.5235	9.39226	0.0162571	0.120698	AUTOINHIBITED CA2+/ATPASE II (ACA.l)	Autoinhibited Ca2+/ATPase II. ALA11 acts redundantly with ALA3, ALA4, ALA5, ALA9, ALA10 in root and shoot development as well as PIN trafficking and polarity .
AT4G16860	2652	1787	600	4673	4143	3262.43	-1.60075	5.814	14.6013	0.00548842	0.0587875	RECOGNITION OF PERONOSPORA PARASITICA 4 (RPP4)	Confers resistance to Peronospora parasitica. RPP4 is coordinately regulated by transcriptional activation and RNA silencing.
AT4G34881	2247	1502	1415	4233	5006	3441	-1.60033	5.88978	57.4122	8.00002e-05	0.00392445	NA	transmembrane protein;(source:Araport11)
AT2G46310	659	434	912	2101	1640	1367	-1.5992	4.5715	21.204	0.00194227	0.0298464	CYTOKININ RESPONSE FACTOR 5 (CRF5)	CRF5 encodes one of the six cytokinin response factors. It is transcriptionally upregulated in response to cytokinin. CRF5 belongs to the AP2/ERF superfamily of the transcriptional factors. CRF proteins rapidly relocalize to the nucleus in response to cytokinin. Analysis of loos-of-function mutants revealed that the CRFs function redundantly to regulate the development of embryos, cotyledons and …
AT5G65410	1171	604	888	2718	1874	1898	-1.59424	4.91819	44.6233	0.00018767	0.00675333	HOMEOBOX PROTEIN 25 (HB25)	Encodes ZFHD2, a member of the zinc finger homeodomain transcriptional factor family.Gain of function of ATHB25 (35S and UBQ10 proomoters) and double loss of function of ATHB25 and ATHB22 increases and decreases, respectively, seed longevity. This phenotype is maternal and related to seed coat alterations. Gain of function increases expression of GA3OX2 and GA4 and GA1 levels. Together with REM7 …
AT4G39740	577	429	289	900	1247	1003	-1.59352	3.89243	22.8131	0.00156609	0.0259955	HOMOLOGUE OF COPPER CHAPERONE SCO1 2 (HCC2)	Encodes HCC2, one of the two Arabidopsis genes (HCC1 and HCC2) resulting from a duplication with homology to the SCO proteins involved in copper insertion during cytochrome c oxidase (COX) assembly in other organisms. HCC2, which lacks the cysteines and histidine putatively involved in copper binding, functions in copper sensing and redox homeostasis.
AT5G53370	1452	995	851	3319	2868	1918	-1.59298	5.23672	41.8445	0.000232296	0.00763331	PECTIN METHYLESTERASE PCR FRAGMENT F (PMEPCRF)	Pectin methylesterase inhibitor; INVI-PMEI protein isoform which clustered with a PME.
ATMG00520	353	420	105	1121	485	626	-1.58706	3.3742	6.85293	0.0318489	0.182494	(MATR)	Intron maturase, type II family protein;(source:Araport11)
AT1G15480	1423	872	814	3638	1871	2061	-1.58703	5.13431	32.8546	0.000509288	0.0126502	PRECOCIOUS1 (POCO1)	PPR motif containing protein. Found in mitochondria. Mutants flower early and have reduced levels of the ABI5, a regulator of FLC expression.
AT3G25010	248	183	130	402	537	420	-1.58452	2.68486	9.90996	0.0143727	0.111635	RECEPTOR LIKE PROTEIN 41 (RLP41)	receptor like protein 41;(source:Araport11)
AT1G06180	380	281	264	1043	733	518	-1.58421	3.41618	16.7434	0.00379428	0.0461758	MYB DOMAIN PROTEIN 13 (MYB13)	member of MYB3R- and R2R3- type MYB- encoding genes
AT1G09415	567	303	91	1152	601	483	-1.58376	3.37248	6.7751	0.0325804	0.185022	NIM1-INTERACTING 3 (NIMIN-3)	encodes a kinase that physically interacts with NPR1/NIM1
AT5G48030	2834	1689	844	4631	4084	3896	-1.58351	5.88464	24.5402	0.00125896	0.0225649	GAMETOPHYTIC FACTOR 2 (GFA2)	encodes a mitochondrially targeted DNAJ protein involved in female gametophyte development.
AT4G00620	1972	1207	657	3289	2930	2837	-1.58297	5.40802	28.2182	0.000821442	0.0171999	EMBRYO DEFECTIVE 3127 (EMB3127)	Amino acid dehydrogenase family protein;(source:Araport11)
AT2G38860	530	315	860	1857	1643	825	-1.58219	4.33002	11.5481	0.00997793	0.0883207	(YLS5)	Encodes protease I (pfpI)-like protein YLS5.
AT3G23120	418	323	364	514	1300	889	-1.58144	3.68556	13.2433	0.00707702	0.0700128	RECEPTOR LIKE PROTEIN 38 (RLP38)	receptor like protein 38;(source:Araport11)
AT5G56010	32565.7	20258.7	9263.12	24320.5	48072.8	70224.6	-1.57714	9.41485	10.5817	0.0123212	0.101254	HEAT SHOCK PROTEIN 81-3 (HSP81-3)	A member of heat shock protein 90 (HSP90) gene family. Expressed in all tissues and abundant in root apical meristem, pollen and tapetum. Expression is NOT heat-induced but induced by IAA and NaCl. Overexpression reduced tolerance to heat and conferred higher tolerance to calcium. The mRNA is cell-to-cell mobile.
AT1G58470	572	399	140	1206	735	705	-1.57665	3.62539	10.2243	0.0133628	0.106732	RNA-BINDING PROTEIN 1 (RBP1)	Encodes an mRNA-binding protein that contains two RNA recognition motifs (RRMs) and is expressed in proliferating tissues. Preferentially binds UUAGG, GUAGG and/or UUAGU. Loss of function of RBP1 causes decreased root length.
AT5G57170	782	535	153	1482	1202	786	-1.57355	4.01708	9.26891	0.0167517	0.122525	MIF/D-DT-LIKE 1 (AT5G57170)	Chemokine-like MDL protein; modulates flowering time and innate immunity.
AT5G62990	294	189	148	621	436	454	-1.57282	2.82767	11.429	0.0102342	0.0896066	EMBRYO DEFECTIVE 1692 (emb1692)	Nucleus-encoded RNA-binding protein which exists only in embryophytes, catalyzes nuclear pre-mRNA and chloroplast group II intron splicing.
AT5G03230	308	243	473	659	907	987	-1.57224	3.60195	12.7381	0.00781443	0.0750396	NA	senescence regulator (Protein of unknown function, DUF584);(source:Araport11)
AT3G19440	658	288	223	1093	767	809	-1.56776	3.64674	17.2905	0.00347194	0.0433868	(RLUA2)	Enzyme for the pseudouridine (&#936;) to uridine (U) conversion.
AT1G69730	1079	657	557	1815	1987	1616	-1.5663	4.67402	44.4799	0.000189693	0.00680591	NA	Wall-associated kinase family protein;(source:Araport11)
AT1G28330	1464	1227	1994	6232	3079	2585	-1.56454	5.78408	16.6127	0.00387682	0.0467574	DORMANCY-ASSOCIATED PROTEIN-LIKE 1 (DYL1)	dormancy-associated protein (DRM1)
AT3G14870	903	540	541	1653	1460	1568	-1.55797	4.46562	48.0751	0.000146238	0.00574105	CHIQUITA1-LIKE 4 (CHIQL4)	hypothetical protein (DUF641);(source:Araport11)
AT5G15090	13442	7808	7197	22610	22466	21347	-1.55313	8.29207	70.5278	3.92003e-05	0.00260451	VOLTAGE DEPENDENT ANION CHANNEL 3 (VDAC3)	Encodes a voltage-dependent anion channel (VDAC: AT3G01280/VDAC1, AT5G67500/VDAC2, AT5G15090/VDAC3, AT5G57490/VDAC4, AT5G15090/VDAC5). VDACs are reported to be porin-type, beta-barrel diffusion pores. They are prominently localized in the outer mitochondrial membrane and are involved in metabolite exchange between the organelle and the cytosol. Purified VDAC3 is shown to have voltage-dependent an…
AT3G60415	469	352	564	1364	1213	833	-1.54943	4.00199	20.126	0.00225963	0.0329066	NA	phosphoglycerate mutase family protein;(source:Araport11)
AT5G13270	205	186	276	512	731	407	-1.5452	2.96853	9.51596	0.0157796	0.11824	REQUIRED FOR ACCD RNA EDITING 1 (RARE1)	Encodes RARE1 (Required for accD RNA Editing 1), a trans-factor essential for C-to-U editing of the chloroplast accD transcript. RARE1 carries 15 PPR (pentatricopeptide repeat) motifs, an E/E+ and a DYW domain (C-terminal tripeptide).
AT4G02390	782	467	389	1600	1227	992	-1.54024	4.16616	28.6279	0.000785507	0.0167312	POLY(ADP-RIBOSE) POLYMERASE 2 (PARP2)	Encodes a DNA dependent nuclear poly (ADP-ribose) polymerase (E.C.2.4.2.30), thought to be involved in post-translational modification .
AT1G14300	1214	784	467	2043	1810	1831	-1.53716	4.74924	28.9796	0.000756221	0.0163812	NA	ARM repeat superfamily protein;(source:Araport11)
AT4G39640	1132	765	298	2525	1328	1243	-1.53683	4.57365	11.9692	0.0091345	0.0836051	GAMMA-GLUTAMYL TRANSPEPTIDASE 1 (GGT1)	The gene encodes a gamma-glutamyltransferase (AKA gamma-glutamyl transpeptidase, EC 2.3.2.2) that is located in vascular tissues (predominantly phloem) of leaves and is involved in the degradation of glutathione. The encoded enzyme also mitigates oxidative stress by metabolizing GSSG (oxidized form of GSH - glutathione) in the apoplast.
AT2G14878	2290	1469	1503	4141	4598	3600	-1.53664	5.86744	65.6181	5.04224e-05	0.00301514	NA	other_RNA;(source:Araport11)
AT2G31865	299	179	631	799	1162	763	-1.53629	3.69503	8.01736	0.0230399	0.149273	POLY(ADP-RIBOSE) GLYCOHYDROLASE 2 (PARG2)	poly(ADP-ribose) glycohydrolase 2;(source:Araport11)
AT2G36080	603	352	321	737	1216	972	-1.53554	3.80453	20.439	0.00216114	0.0320898	ABNORMAL SHOOT 2 (ABS2)	Encodes a plant-specific B3 DNA-binding domain transcription factor. Has transcription repressor activity.
AT5G46260	127.96	136.83	162	458	286.05	317	-1.53232	2.32883	6.31502	0.0373736	0.201585	NA	disease resistance protein (TIR-NBS-LRR class) family;(source:Araport11)
AT2G37970	1285	957	1895	5120	3005	2108	-1.53217	5.57708	14.8683	0.00523107	0.0570658	(SOUL-1)	Encodes a cytosolic heme binding protein(cHBP)that can reversibly bind tetrapyrroles including heme, protoporphyrin IX and Mg-protoporphyrin IX dimethyl ester with distinct binding af&#64257;nities.
AT1G35140	445	371	782	2023	1387	597	-1.53145	4.2228	8.81417	0.018749	0.131012	PHOSPHATE-INDUCED 1 (PHI-1)	EXL1 is involved in the C-starvation response. Phenotypic changes of an exl1 loss of function mutant became evident only under corresponding experimental conditions. For example, the mutant showed diminished biomass production in a short-day/low light growth regime, impaired survival during extended night, and impaired survival of anoxia stress.
AT4G36090	409	143	191	380	578	666	-1.53003	2.96587	9.5604	0.0156124	0.117496	ATALKBH9C (ALKBH9C)	mRNA N6-methyladenosine dioxygenase that is active during seed germination and seedling growth and is responsive to stress conditions.
AT5G08620	2099	1300	700	3269	2928	3122	-1.52955	5.4653	26.0989	0.00104443	0.0201274	STRESS RESPONSE SUPPRESSOR 2 (STRS2)	Similar in sequence to DEAD-box RNA helicases. Binds RNA. Involved in drought, salt and cold stress responses.
AT5G06550	1091	639	785	2270	1786	1814	-1.52861	4.79434	51.6318	0.000114909	0.00487367	JUMONJI DOMAIN-CONTAINING PROTEIN 22 (JMJ22)	Encodes a HR demethylase that acts as a positive regulator of seed germination in the PHYB-PIL5-SOM pathway.
AT1G14060	1187	788	1043	3107	2218	1858	-1.52622	5.0784	38.7214	0.000299728	0.00901751	NA	GCK domain-containing protein;(source:Araport11)
AT5G10190	772	531	94	1256	952	938	-1.52148	3.89599	6.17155	0.0390509	0.206436	NA	Major facilitator superfamily protein;(source:Araport11)
AT1G12200	638	402	272	1208	1043	753	-1.5169	3.82787	19.8209	0.00236115	0.033716	FLAVIN MONOOXYGENASE (FMO)	Putative flavin monooxygenase.
AT4G26600	1235	903	248	1194	2162	1987	-1.51602	4.68214	8.57389	0.019927	0.135942	(NOP2B)	S-adenosyl-L-methionine-dependent methyltransferases superfamily protein;(source:Araport11)
AT5G05460	368	349	464	1142	1070	666	-1.5139	3.76667	15.982	0.00430861	0.0502306	ENDO-BETA-N-ACETYGLUCOSAMINIDASE 85A (ENGase85A)	Encodes a cytosolic beta-endo-N-acetyglucosaminidase (ENGase). ENGases N-glycans cleave the O-glycosidic linkage between the two GlcNAc residues of the N-glycan core structure and thus generate a protein with a single GlcNAc attached to asparagine.
AT1G23100	614	253	1090	2306	1319	1086	-1.51235	4.46681	7.95833	0.0234054	0.150713	NA	GroES-like family protein;(source:Araport11)
AT3G08720	1978	1133	1814	4245	3103	4062	-1.50811	5.76168	40.042	0.000268548	0.0084027	SERINE/THREONINE PROTEIN KINASE 2 (S6K2)	Encodes a ribosomal-protein S6 kinase. Gene expression is induced by cold and salt (NaCl). Activation of AtS6k is regulated by 1-naphthylacetic acid and kinetin, at least in part, via a lipid kinase-dependent pathway. Phosphorylates specifically mammalian and plant S6 at 25 degrees C but not at 37 degrees C. Involved in translational up-regulation of ribosomal proteins.
AT3G26200	569	387	237	712	1075	906	-1.50718	3.69191	15.7257	0.0045014	0.0515243	CYTOCHROME P450, FAMILY 71, SUBFAMILY B, POLYPEPTIDE 22 (CYP71B22)	putative cytochrome P450 The mRNA is cell-to-cell mobile.
AT5G48380	3043	1930	1612	5310	5353	4350	-1.5068	6.15599	56.7216	8.33905e-05	0.00400704	BAK1-INTERACTING RECEPTOR-LIKE KINASE 1 (BIR1)	Encodes a BAK1-interacting receptor-like kinase named BIR1. Negatively regulates multiple plant resistance signaling pathways, one of which is the SOBIR1(AT2G31880)-dependent pathway.
AT5G12220	1045	603	732	2073	1994	1386	-1.5026	4.6926	40.3259	0.000262388	0.00827624	NA	las1-like family protein;(source:Araport11)
AT1G21550	362	259	391	517	599	1219	-1.49867	3.50326	9.75543	0.0149047	0.114192	NA	Calcium-binding EF-hand family protein;(source:Araport11)
AT1G11350	767	390	651	2154	1077	939	-1.49403	4.29271	16.8797	0.00371057	0.0455461	S-DOMAIN-1 13 (SD1-13)	S-domain-1 13;(source:Araport11)
AT5G26860	3742	2152	1694	4864	5749	6132	-1.48924	6.32864	39.5537	0.000279577	0.0086694	LON PROTEASE 1 (LON1)	Encodes a member of the Lon protease-like proteins (Lon1/At5g26860, Lon2/At5g47040, Lon3/At3g05780, Lon4/At3g05790). Lon is a multifunctional ATP-dependent protease which exists in bacteria, archaea and within organelles in eukaryotic cells. Lon proteases are responsible for the degradation of abnormal, damaged and unstable proteins. The mRNA is cell-to-cell mobile.
AT4G26780	1649	978	1326	2086	2728	4064	-1.48857	5.42455	23.1516	0.00149899	0.0252628	(AR192)	unknown function
AT3G49120	13014	7080	4710	16860	24315	12956	-1.48187	8.01386	21.3636	0.00190018	0.0294613	PEROXIDASE CB (PRXCB)	Class III peroxidase Perx34. Expressed in roots, leaves and stems. Located in the cell wall. Involved in cell elongation. Expression activated by light. May play a role in generating H2O2 during defense response. The mRNA is cell-to-cell mobile.
AT1G31580	13666	9079	17373	35737	36168	21918	-1.4817	8.79983	21.9975	0.00174397	0.0278415	(ECS1)	Encodes cell wall protein. ECS1 is not a Xcc750 resistance gene, but the genetic data indicate that ECS1 is linked to a locus influencing resistance to Xcc750. The mRNA is cell-to-cell mobile.
AT3G12860	988	611	149	1038	1350	1349	-1.47443	4.17191	7.3197	0.0278749	0.16818	NA	NOP56-like pre RNA processing ribonucleoprotein;(source:Araport11)
AT1G54380	988	743	333	2241	1057	1349	-1.47407	4.46108	13.0181	0.00739426	0.0723396	GEMIN2 (GEMIN2)	Encodes GEMIN2, a spliceosomal small nuclear ribonucleoprotein assembly factor conserved from yeast to humans. GEMIN2 is a key component of a posttranscriptional regulatory mechanism that ensures the appropriate acclimation of plants to daily and seasonal changes in temperature conditions. It controls the alternative splicing of several circadian clock genes and attenuates the effects of temperat…
AT4G08950	5723	3861	4376	12890	10563	8307	-1.47069	7.23917	52.4621	0.00010885	0.00472842	EXORDIUM (EXO)	Cell wall localized protein of unknown function. Expressed in areas with rapidly dividing cells. Overexpression induces elements of brassinosteroid signaling pathways.
AT1G02870	1175	824	792	2502	1931	1888	-1.47038	4.91473	47.854	0.000148522	0.0058052	NA	nucleolar-like protein;(source:Araport11)
AT1G64600	618	527	1399	2980	1588	1571	-1.46922	4.86144	9.14515	0.0172674	0.124777	NA	copper ion binding / methyltransferase;(source:Araport11)
AT1G76980	272	188	90	553	367	301	-1.46553	2.54233	6.21733	0.0385055	0.204681	NA	patatin-like phospholipase domain protein;(source:Araport11)
AT2G34070	1090	619	460	1461	1724	1497	-1.45739	4.49542	28.6975	0.000779599	0.016641	TRICHOME BIREFRINGENCE-LIKE 37 (TBL37)	Encodes a member of the TBL (TRICHOME BIREFRINGENCE-LIKE) gene family containing a plant-specific DUF231 (domain of unknown function) domain. TBL gene family has 46 members, two of which (TBR/AT5G06700 and TBL3/AT5G01360) have been shown to be involved in the synthesis and deposition of secondary wall cellulose, presumably by influencing the esterification state of pectic polymers. A nomenclature…
AT3G23990	11929	7821	8960	24797	17510	21942	-1.45698	8.26551	54.3389	9.65719e-05	0.00437155	HEAT SHOCK PROTEIN 60 (HSP60)	mitochondrial chaperonin HSP. assist in rapid assembly of the oligomeric protein structures in the mitochondria.
AT2G21500	714	386	179	760	1118	822	-1.45639	3.70545	10.5646	0.0123687	0.101575	NA	RING/U-box superfamily protein;(source:Araport11)
AT2G37690	1858	1218	1284	3062	3192	3363	-1.44826	5.53619	57.4015	8.00512e-05	0.00392445	NA	phosphoribosylaminoimidazole carboxylase, putative / AIR carboxylase;(source:Araport11)
AT5G26030	7330	4397	4458	17672	8720	9466	-1.4479	7.41136	28.2357	0.000819866	0.0171909	FERROCHELATASE 1 (FC1)	encodes ferrochelatase I located in plastids. Involved in heme biosynthesis in non-photosynthetic tissues and induced by oxidative stress in photosynthetic tissues to supply heme for defensive hemoproteins The mRNA is cell-to-cell mobile.
AT3G21790	1018	570	562	1057	1613	1934	-1.44658	4.48792	21.2719	0.00192421	0.0297574	NA	UDP-Glycosyltransferase superfamily protein;(source:Araport11)
AT4G04670	1167	801	259	2156	1284	1370	-1.44268	4.52228	9.86341	0.0145304	0.112284	TRNA METHYLTRANSFERASE 5C (TRM5C)	Met-10+ like family protein / kelch repeat-containing protein;(source:Araport11)
AT1G76590	334	206	121	366	576	466	-1.44119	2.77749	7.58483	0.0258977	0.16012	(PLATZ2)	PLATZ transcription factor family protein;(source:Araport11)
AT2G33585	306	212	373	759	796	468	-1.43919	3.28154	10.9702	0.0113034	0.0957938	NA	subtilisin-like protease;(source:Araport11)
AT1G27420	265	215	97	295	354	599	-1.43855	2.61546	5.53048	0.0478441	0.232109	NA	Galactose oxidase/kelch repeat superfamily protein;(source:Araport11)
AT5G56370	368	157	86	586	334	343	-1.43802	2.59828	5.68008	0.0455815	0.225692	NA	F-box/RNI-like/FBD-like domains-containing protein;(source:Araport11)
AT5G02500	146850	86998	57237	180261	224427	213140	-1.43592	11.5464	28.9179	0.000761259	0.0164314	HEAT SHOCK COGNATE PROTEIN 70-1 (HSC70-1)	Encodes a member of heat shock protein 70 family. Hsc70-1 negatively regulates the expression of Hsp101 through HsfA1d, HsfA1e and HsfA2. During non-HS condition, Hsc70-1 attenuates the activity of HsfAs and finally affects the expression of HsfA2 and Hsp101 genes. hsc70-1 mutant showed thermotolerance phenotype due to higher expression of Hsp101 and other HS inducible genes.
AT2G29200	2623	1524	556	2909	3280	3584	-1.43189	5.56675	11.7143	0.00963377	0.0866681	PUMILIO 1 (PUM1)	Encodes a member of the Arabidopsis Pumilio (APUM) proteins containing PUF domain (eight repeats of approximately 36 amino acids each). PUF proteins regulate both mRNA stability and translation through sequence-specific binding to the 3' UTR of target mRNA transcripts.
AT2G27580	1813	787	2077	1673	3204	5178	-1.43157	5.62919	8.42355	0.0207123	0.139104	STRESS ASSOCIATED PROTEIN3 (SAP3)	Regulated by heat shock.
AT2G33210	7501	4360	3214	10205	10632	11166	-1.43119	7.27445	38.3753	0.000308646	0.00919349	HEAT SHOCK PROTEIN 60-2 (HSP60-2)	Involved in the RNA splicing of rpl2 and ccmFC introns in mitochondria.
AT1G11400	1460	834	995	3578	1853	1787	-1.43079	5.10336	25.0864	0.00117796	0.0216942	PARTNER OF Y14-MAGO (PYM)	The PYM gene encodes a protein capable of interacting with MAGO, and Y14, whose orthologs form part of the exon junction complex in animal cells. In vitro binding assays indicate that PYM can bind to MAGO and Y14 either individually, or when they are together. But, MAGO-Y14-PYM ternary complexes are difficult to detect in vivo in Arabidopsis based on pull-down experiments. However there is some e…
AT1G09190	221	134	221	753	294	253	-1.42939	2.62599	5.522	0.0479766	0.232333	NA	Tetratricopeptide repeat (TPR)-like superfamily protein;(source:Araport11)
AT4G00290	1145	638	1151	2212	1995	2217	-1.4246	4.95811	30.014	0.000677723	0.0152114	(MSL1)	Encodes a non-selective mechanosensitive ion channel localized to the inner mitochondrial membrane.
AT3G04120	68353	34431	27259	81428	95693	92906	-1.4207	10.3553	33.5608	0.000475883	0.0120807	GLYCERALDEHYDE-3-PHOSPHATE DEHYDROGENASE C SUBUNIT 1 (GAPC1)	encodes cytosolic GADPH (C subunit) involved in the glycolytic pathway but also interacts with H2O2 potentially placing it in a signalling cascade induced by ROS. The mRNA is cell-to-cell mobile.
AT1G59910	1719	843	731	1892	2428	2499	-1.41929	5.05343	28.7479	0.000775351	0.0166304	FORMIN HOMOLOGUE 7 (FORMIN7)	Member of family of cytoskeletal-interacting proteins which have the ability to stimulate actin nucleation and barbed-end capping through the combined activity of conserved formin-homology 1 (FH1) and formin-homology 2 (FH2) domains.
AT3G28540	840	430	227	1217	1306	586	-1.41928	3.90082	9.71032	0.0150647	0.115018	NA	P-loop containing nucleoside triphosphate hydrolases superfamily protein;(source:Araport11)
AT5G06690	252	142	403	908	459	439	-1.41813	3.11161	6.49672	0.0353794	0.195338	WCRKC THIOREDOXIN 1 (WCRKC1)	Encodes a thioredoxin (WCRKC1) localized in chloroplast stroma. Contains a WCRKC motif. Functions in redox cascade with 2CPA and 2CPB via the ferredoxin-thioredoxin reductase (FTR)/thioredoxin (Trx) pathway to mediate the light-responsive reductive control of target proteins. Oxidizes redox-regulated proteins.
AT1G13750	581	346	153	918	722	623	-1.41675	3.44788	9.63268	0.0153453	0.116135	PURPLE ACID PHOSPHATASE 1 (PAP1)	Encodes a purple acid phosphatase whose expression is responsive to both phosphate (Pi) and phosphite (Phi) in roots.
AT5G23010	316	288	190	832	556	386	-1.41586	3.08866	9.14335	0.017275	0.124777	METHYLTHIOALKYLMALATE SYNTHASE 1 (MAM1)	Encodes a methylthioalkylmalate synthase, catalyzes the condensation reactions of the first two rounds of methionine chain elongation in the biosynthesis of methionine-derived glucosinolates. The mRNA is cell-to-cell mobile.
AT1G51380	210	123	431	612	428	676	-1.40947	3.06375	5.60629	0.0466799	0.228752	NA	DEA(D/H)-box RNA helicase family protein;(source:Araport11)
AT4G23250	551	433.61	485	1435	1122	701	-1.40552	3.96852	17.3956	0.00341404	0.042996	EMBRYO DEFECTIVE 1290 (emb1290)	cysteine-rich receptor-like protein kinase 17;(source:Araport11)
AT3G44750	5686	3826	5158	13774	9024	9335	-1.40543	7.27282	38.2421	0.000312166	0.00925285	HISTONE DEACETYLASE 3 (HDA3)	Encodes a histone deacetylase. Controls the development of adaxial/abaxial leaf polarity. Two lines with RNAi-directed against this gene show reduced Agrobacterium-mediated DNA transformation of the roots. Involved in development of the vascular tissue of the stem by affecting cell proliferation and differentiation.
AT5G49560	583	317	267	1507	546	440	-1.40456	3.56432	7.6696	0.0253034	0.157973	NA	Putative methyltransferase family protein;(source:Araport11)
AT3G05650	1005	614	327	1108	1505	1411	-1.40388	4.29717	15.3634	0.00479292	0.0535895	RECEPTOR LIKE PROTEIN 32 (RLP32)	receptor like protein 32;(source:Araport11)
AT3G53940	804	466	190	850	1163	969	-1.40243	3.86372	9.86775	0.0145156	0.112205	NA	Mitochondrial substrate carrier family protein;(source:Araport11)
AT3G53810	524	362	173	801	787	643	-1.40242	3.43685	10.9267	0.0114118	0.0962295	L-TYPE LECTIN RECEPTOR KINASE IV.2 (LECRK-IV.2)	Concanavalin A-like lectin protein kinase family protein;(source:Araport11)
AT1G30880	4351	2705	6357	14450	8557	6995	-1.402	7.16614	13.22	0.00710898	0.0702429	NA	hypothetical protein;(source:Araport11)
AT5G61030	4365	2635	2921	7515	6739	6868	-1.40178	6.67809	67.1428	4.65476e-05	0.00289911	RNA-BINDING GLYCINE-RICH PROTEIN A7 (RBGA7)	Encodes a glycine-rich RNA binding protein that is involved in C-> U RNA editing in mitochondria. Gene expression is induced by cold. The mRNA is cell-to-cell mobile.
AT1G16500	892	377	176	1286	872	730	-1.39878	3.79814	8.50951	0.0202586	0.137275	NA	filamentous hemagglutinin transporter;(source:Araport11)
AT3G02790	1657.47	995.15	1939.25	5216.04	2847.78	2087.16	-1.39759	5.59977	14.0305	0.00609461	0.0631576	METHYLENE BLUE SENSITIVITY 1 (MBS1)	zinc finger (C2H2 type) family protein;(source:Araport11)
AT1G10865	760	438	714	1578	1386	1154	-1.39546	4.31796	25.8079	0.00108076	0.0204547	NA	cytochrome C oxidase assembly factor;(source:Araport11)
AT3G12530	349	245	295	726	496	698	-1.39453	3.22537	12.9266	0.00752833	0.0731626	(PSF2)	PSF2;(source:Araport11)
AT4G33985	248	101	170	438	398	246	-1.39258	2.39264	5.75312	0.0445267	0.222891	NA	membrane insertase, putative (DUF1685);(source:Araport11)
AT1G28600	795	581	567	1608	1506	1074	-1.3909	4.34214	29.2059	0.000738107	0.0160698	GUARD-CELL-ENRICHED GDSL LIPASE 2 (GGL2)	GDSL-motif esterase/acyltransferase/lipase. Enzyme group with broad substrate specificity that may catalyze acyltransfer or hydrolase reactions with lipid and non-lipid substrates.
AT1G61890	8960	4867	5614	12673	11610	16049	-1.38665	7.62341	41.7899	0.000233301	0.00763734	NA	MATE efflux family protein;(source:Araport11)
AT2G42760	513	276	313	749	937	608	-1.38526	3.48369	15.5528	0.00463764	0.0524098	NA	DUF1685 family protein;(source:Araport11)
AT5G63180	1390	788	1161	2984	2509	1630	-1.38442	5.10393	27.6352	0.000876235	0.0180251	NA	Pectin lyase-like superfamily protein;(source:Araport11)
AT3G10800	2685	1451	927	1581	3807	4714	-1.38331	5.64748	9.29967	0.0166267	0.122057	(BZIP28)	Encodes bZIP28, a putative membrane-tethered transcriptional factor. Up-regulated in response to heat; a bZIP28 null mutant has a heat-sensitive phenotype. bZIP28 has a similar domain structure to the mammalian ATF6 protein involved in the unfolded protein response (UPR), and shares a bZIP domain, transmembrane domain, and a canonical S1P cleavage site. The bZIP28 seems to be glycosylated in vivo…
AT5G47330	317	259	87	571	495	336	-1.38321	2.7672	5.48495	0.0485612	0.234274	NA	alpha/beta-Hydrolases superfamily protein;(source:Araport11)
AT5G67420	1498	828	1043	1734	2628	2618	-1.38174	5.10086	28.2546	0.000818169	0.0171892	LOB DOMAIN-CONTAINING PROTEIN 37 (LBD37)	Encodes a LOB-domain protein involved in nitrogen metabolism and affecting leaf morphogenesis.
AT2G16570	890	531	418	1132	1398	1248	-1.37691	4.21022	23.856	0.00137063	0.0238292	GLN PHOSPHORIBOSYL PYROPHOSPHATE AMIDOTRANSFERASE 1 (ASE1)	Amidophosphoribosyltransferase (ATase: EC 2.4.2.14) is a key enzyme in the pathway of purine nucleotide biosynthesis
AT3G11010	1086	581	175	808	1615	1198	-1.37689	4.15683	6.26859	0.0379062	0.202756	RECEPTOR LIKE PROTEIN 34 (RLP34)	receptor like protein 34;(source:Araport11)
AT2G45850	1243.83	788.74	499	1621	1796	1781.97	-1.37642	4.66962	23.6112	0.00141362	0.0244236	AT-HOOK MOTIF NUCLEAR LOCALIZED PROTEIN 9 (AHL9)	Positive regulator of leaf senescence.
AT3G26410	793	520	655	1777	1139	1282	-1.37641	4.34816	27.1874	0.000921494	0.0186128	TRNA MODIFICATION 11 (TRM11)	Encodes a protein involved in modification of nucleosides in tRNA. Mutants have only 7.3% 2-methylguanosine levels of wild type counterparts.
AT1G59960	326	156	376	1054	489	312	-1.37303	3.15148	5.82661	0.0434968	0.219749	NA	NAD(P)-linked oxidoreductase superfamily protein;(source:Araport11)
AT3G54200	605	469	525	1316	1406	711	-1.36686	4.05999	16.4489	0.00398352	0.0476644	(NHL39)	Late embryogenesis abundant (LEA) hydroxyproline-rich glycoprotein family;(source:Araport11)
AT2G47890	1072	546	1033	2063	1654	1827	-1.36412	4.75876	25.1976	0.00116227	0.0214984	B-BOX PROTEIN 11 (BBX11)	Acts as a positive regulator of red light signaling; overexpression causes markedly shortened hypocotyls under various light states. Binds to the HY5 promoter to activate its transcription, while both BBX21 and HY5 associate with its promoter to positively regulate its expression. T
AT3G63160	3037	1887	6076	13529	6299	4619	-1.36174	6.87204	6.49547	0.0353927	0.195338	OUTER ENVELOPE PROTEIN 6 (OEP6)	Member of the Arabidopsis 7-kDa OEP family. Tail-anchored (TA) membrane protein which possesses a single C-terminal transmembrane domain targeting post-translationally to plastids.
AT3G23710	995	747	792	2823	1349	1261	-1.3596	4.71033	16.973	0.00365461	0.0451135	TRANSLOCON AT THE INNER ENVELOPE MEMBRANE OF CHLOROPLASTS 22-III (Tic22-III)	Tic22-like family protein;(source:Araport11)
AT1G48315	249.61	125.65	185.17	362.63	495.23	292.99	-1.35885	2.50105	6.22892	0.038369	0.204314	NA	Natural antisense transcript overlaps with AT1G48320;(source:Araport11)
AT1G13330	272	190	339	927	408	404	-1.35623	3.07062	6.87716	0.0316255	0.181925	ARABIDOPSIS HOP2 HOMOLOG (AHP2)	Encodes the Arabidopsis Hop2 homologue. In other species, Hop2 is proposed to be involved in inter-homolog bias in double strand break repair.
AT1G50740	964	552	1511	2291	1695	2475	-1.35565	4.98645	11.6081	0.00985195	0.0878863	NA	Transmembrane proteins 14C;(source:Araport11)
AT5G62430	745	463	151	1024	746	936	-1.35244	3.72941	7.55706	0.0260962	0.160937	CYCLING DOF FACTOR 1 (CDF1)	Dof-type zinc finger domain-containing protein, similar to H-protein promoter binding factor-2a GI:3386546 from (Arabidopsis thaliana). Represses expression of Constans (CO), a circadian regulator of flowering time. Interacts with LKP2 and FKF1. Expression oscillates under constant light conditions. Mainly expressed in the vasculature of cotyledons, leaves and hypocotyls, but also in stomata. Loc…
AT4G25730	5675	3565	2586	8848	8487	6690	-1.34692	6.87526	35.125	0.000411191	0.0110157	TRNA METHYLTRANSFERASE 7B (TRM7B)	FtsJ-like methyltransferase family protein;(source:Araport11)
AT2G07718	438	378	181	487.13	733	823	-1.34479	3.34489	8.25874	0.0216189	0.143325	NA	Cytochrome b/b6 protein;(source:Araport11)
AT2G04030	18600	12331	8116	24330	24732	29678	-1.34347	8.59993	28.0486	0.000836922	0.0173608	(CR88)	Encodes a chloroplast-targeted 90-kDa heat shock protein located in the stroma involved in red-light mediated deetiolation response and crucial for protein import into the chloroplast stroma. Mutants are resistant to chlorate, have elongated hypocotyls in light, and affect the expression of NR2, CAB, and RBCS but NOT NR1 and NiR.
AT2G41430	16661	10726	21779	46013	31045	27629	-1.3422	8.99155	17.7429	0.0032312	0.0414038	EARLY RESPONSIVE TO DEHYDRATION 15 (ERD15)	Encodes hydrophilic protein lacking Cys residues that is expressed in response to drought stress, light stress and treatment with plant-growth-promoting rhizobacteria (Paenibacillus polymyxa), possibly revealing a connection between responses to biotic and abiotic stress. Also identified as a CTC Interacting Domain (CID) protein in a yeast two hybrid screen using the PAB2 protein as bait. Contain…
AT5G22690	929	487	160	1084	1128	844	-1.34169	3.90608	7.23967	0.0285093	0.170732	NA	Disease resistance protein (TIR-NBS-LRR class) family;(source:Araport11)
AT3G60690	529	268	180	968	719	266	-1.34119	3.24009	6.00976	0.0410598	0.212113	SMALL AUXIN UPREGULATED RNA 59 (SAUR59)	SAUR-like auxin-responsive protein family;(source:Araport11)
AT4G00165	752	501	609	2402	875	672	-1.34113	4.24329	8.50468	0.0202838	0.137292	NA	Bifunctional inhibitor/lipid-transfer protein/seed storage 2S albumin superfamily protein;(source:Araport11)
AT1G55820	1060	562	150	993	1043	1357	-1.34028	4.07005	5.95483	0.041772	0.214375	NA	lysine-specific demethylase, putative (DUF1296);(source:Araport11)
AT2G14080	1048	617	552	1481	1375	1597	-1.33793	4.45603	30.8557	0.000621307	0.0144126	NA	Disease resistance protein (TIR-NBS-LRR class) family;(source:Araport11)
AT5G48850	331	145	381	651	597	519	-1.33756	3.11911	8.08637	0.0226217	0.147494	SULPHUR DEFICIENCY-INDUCED 1 (ATSDI1)	Homologous to the wheat sulphate deficiency-induced gene sdi1. Expression in root and leaf is induced by sulfur starvation. Knockout mutants retained higher root and leaf sulfate concentrations, indicating a role in regulation of stored sulfate pools.
AT5G64660	885	514	1571	3303	1881	1229	-1.33585	4.95425	7.2683	0.0282803	0.169738	CYS, MET, PRO, AND GLY PROTEIN 2 (CMPG2)	CYS, MET, PRO, and GLY protein 2;(source:Araport11)
AT2G26400	389	262	783	1240	1176	682	-1.33466	3.92025	7.09322	0.0297188	0.175394	ACIREDUCTONE DIOXYGENASE 3 (ARD3)	Encodes a protein predicted to belong to the acireductone dioxygenase (ARD/ARD?)family.
AT5G19875	226	211	455	724	519	693	-1.33425	3.25432	6.95438	0.0309266	0.17931	NA	transmembrane protein;(source:Araport11)
AT1G65800	854.74	546.45	330	1453	1124	910.38	-1.33403	4.09122	15.779	0.00446044	0.0512929	RECEPTOR KINASE 2 (RK2)	Encodes a putative receptor-like serine/threonine protein kinases that is similar to brassica self-incompatibility (S) locus. expressed in specifically in cotyledons, leaves, and sepals, in correlation with the maturation of these structures. Together with AtPUB9, it is required for auxin-mediated lateral root development under phosphate-starved conditions. The mRNA is cell-to-cell mobile.
AT3G21740	675	403	289	941	1045	744	-1.33282	3.74719	15.6697	0.00454496	0.0518638	ACCUMULATION OF PHOTOSYSTEM ONE 4 (APO4)	ACCUMULATION OF PHOTOSYSTEM ONE 4
AT5G45110	2310	1494	847	3644	2705	2965	-1.33218	5.51284	21.6278	0.00183302	0.0287513	NPR1-LIKE PROTEIN 3 (NPR3)	Encodes NPR3, a paralog of NPR1. Involved in negative regulation of defense responses against bacterial and oomycete pathogens. npr3 mutants has elevated level of PR1 expression. Interacts with TGA2, TGA3, TGA5 and TGA6 in yeast two hybrid assays. NPR3 and NPR4 are receptors for the immune signal salicylic acid. The mRNA is cell-to-cell mobile.
AT2G34690	2211	1638	1458	4646	3661	2682	-1.33091	5.74436	32.7551	0.000514227	0.0127077	ACCELERATED CELL DEATH 11 (ACD11)	Gene product transports the glycolipid precursor sphingosine between membranes in vitro. Mutant constitutively expresses defense-related genes that accompany the hypersensitive response normally triggered by avirulent pathogens. The mRNA is cell-to-cell mobile.
AT4G30450	664	342	874	1820	1185	939	-1.33037	4.26361	10.7447	0.0118806	0.0987112	NA	glycine-rich protein;(source:Araport11)
AT3G14900	1028	775	367	1204	1698	1450	-1.32842	4.43008	13.5468	0.00667609	0.0673392	EMBRYO DEFECTIVE 3120 (EMB3120)	hypothetical protein;(source:Araport11)
AT4G21610	406	217	213	420	620	605	-1.32655	3.03492	9.27054	0.0167451	0.122525	LSD ONE LIKE 2 (LOL2)	Contains the same novel zinc finger motif with LSD1, a negative regulator of cell death and defense response. Due to differential splicing, it encodes two different proteins, one of which contains an additional, putative DNA binding motif. Northern analysis demonstrated that LOL2 transcripts containing the additional DNA binding motif are predominantly upregulated after treatment with both virule…
AT3G08760	2447	1498	794	3508	3034	2827	-1.32635	5.52381	19.1993	0.0025865	0.0355707	(ATSIK)	Encodes an osmotic stress-inducible kinase that functions as a negative regulator of osmotic stress signaling in plants.
AT3G18600	2669	2022	749	3852	3205	3832	-1.32593	5.74556	12.2581	0.00860759	0.0801148	NA	P-loop containing nucleoside triphosphate hydrolases superfamily protein;(source:Araport11)
AT5G49480	1252	727	898	3417	1655	872	-1.32521	4.839	9.47469	0.015937	0.11894	CA2+-BINDING PROTEIN 1 (CP1)	AtCP1 encodes a novel Ca2+-binding protein, which shares sequence similarities with calmodulins. The expression of AtCP1 is induced by NaCl. The mRNA is cell-to-cell mobile.
AT1G75240	4313	2587	1587	6937	5489	4439	-1.32511	6.36583	22.2446	0.0016875	0.0271909	HOMEOBOX PROTEIN 33 (HB33)	Encodes a zinc finger-homeodomain transcription factor ZHD5. Nuclear import and DNA binding of the ZHD5 transcription factor is modulated by a competitive peptide inhibitor MIF1 (AT1G74660).
AT3G22850	1597	997	2211	3570	3383	3086	-1.32419	5.62634	17.5088	0.00335302	0.0424448	NA	aluminum induced protein with YGL and LRDR motifs;(source:Araport11)
AT4G11300	241	209	362	686	583	466	-1.32403	3.09265	7.98296	0.023252	0.150084	NA	ROH1, putative (DUF793);(source:Araport11)
AT1G70250	687	513	200	1114	962	734	-1.32125	3.78613	9.28861	0.0166715	0.12222	GLYCOSYLPHOSPHATIDYLINOSITOL-ANCHORED LIPID PROTEIN TRANSFER 32 (LTPG32)	Encodes a Protease inhibitor/seed storage/LTP family protein.
AT3G27025	263	272	621	665	946	879	-1.32101	3.63065	6.62507	0.0340522	0.190149	(LAZY6)	Encodes a member of the LAZY gene family that is expressed in the shoot apex.
AT2G40360	6360	3808	4261	10122	9888	9000	-1.31979	7.15863	59.8421	6.93704e-05	0.00358148	ARABIDOPSIS THALIANA PESCADILLO ORTHOLOG1 (ATPEP1)	Encodes BOP1, an ortholog of Block of cell proliferation (BOP) protein. A T-DNA null allele of the BOP1 gene is lethal, and a 50% decrease in transcript accumulation is sufficient to cause severe developmental defects linked to defective cell division.
AT4G24150	492	349	97	752	491	609	-1.31804	3.19015	5.41572	0.0496782	0.237112	GROWTH-REGULATING FACTOR 8 (GRF8)	Growth regulating factor encoding transcription activator. One of the nine members of a GRF gene family, containing nuclear targeting domain. Involved in leaf development and expressed in shoot and flower.
AT4G15780	1908	1223	1950	4119	3298	3055	-1.31791	5.68425	30.9947	0.000612569	0.0143059	VESICLE-ASSOCIATED MEMBRANE PROTEIN 724 (VAMP724)	member of VAMP72 Gene Family; TGN/PM localized.
AT3G03920	5616	4033	7920	15899	11026	10064	-1.31545	7.49991	16.7651	0.00378077	0.0461432	NA	H/ACA ribonucleoprotein complex, subunit Gar1/Naf1 protein;(source:Araport11)
AT2G19670	1253	786	442	2061	1406	1440.65	-1.3154	4.58994	16.7516	0.00378916	0.0461563	PROTEIN ARGININE METHYLTRANSFERASE 1A (PRMT1A)	protein arginine methyltransferase 1A;(source:Araport11)
AT1G65080	327	249	120	338	538	502	-1.31213	2.7856	5.82761	0.043483	0.219749	(OXA2A)	Structurally distinct member of Oxa1 superfamily , has tetratricopeptide repeat (TPR) domain at the C terminus. Paralog of OXA2b.Involved in maturation of mitochondrial cytochrome c.
AT4G12750	1352	839	676	1008	1766	2785	-1.30722	4.80738	10.3943	0.0128541	0.104323	NA	Homeodomain-like transcriptional regulator;(source:Araport11)
AT3G57090	2424	1402	3424	7676	3486	3964	-1.30707	6.20405	10.3831	0.0128866	0.104446	(BIGYIN)	Encodes a protein with similarity to yeast FIS proteins. These membrane anchored proteins bind DRP proteins and function during organelle division. FIS1B is expressed ubiquitously and appears to be involved in peroxisome division.
AT5G16750	2908	1590	691	2776	3505	3560	-1.30577	5.61325	11.4411	0.0102079	0.0894408	TORMOZEMBRYO DEFECTIVE (TOZ)	Encodes a nucleolar localized WD-40 repeat protein that is preferentially expressed in dividing cells and is required for regulated division planes and embryo development.
AT5G38895	435	275	549	1637	604	409	-1.30453	3.67774	5.50653	0.0482196	0.233205	NA	RING/U-box superfamily protein;(source:Araport11)
ATMG00090	1002	974	331	1213	1393	2021	-1.3041	4.53239	8.30089	0.0213822	0.142184	RESISTANCE TO PSEUDOMONAS SYRINGAE 3 (RPS3)	ribosomal protein S3
AT1G56440	628	433	314	949	822	954	-1.30191	3.75724	16.749	0.00379077	0.0461563	TETRATRICOPEPTIDE REPEAT 5 (TPR5)	Encodes one of the 36 carboxylate clamp (CC)-tetratricopeptide repeat (TPR) proteins (Prasad 2010, Pubmed ID: 20856808) with potential to interact with Hsp90/Hsp70 as co-chaperones.
AT1G49730	1316	744	523	612	1711	2565	-1.30092	4.63073	6.15953	0.0391958	0.206672	NA	Protein kinase superfamily protein;(source:Araport11)
AT1G53380	1659	1214	456	2531	1887	2105	-1.29542	5.01058	11.3311	0.0104513	0.0911123	NA	hypothetical protein (DUF641);(source:Araport11)
AT1G23000	555	529	191	1079	835	670	-1.29515	3.67078	7.96896	0.023339	0.150422	HEAVY METAL ASSOCIATED PROTEIN 5 (ATHMP05)	Heavy metal transport/detoxification superfamily protein;(source:Araport11)
AT1G29340	3512	2063	1733	4208	5105	4867	-1.29488	6.14061	35.6285	0.000392756	0.0106915	PLANT U-BOX 17 (PUB17)	Encodes a protein containing a UND, a U-box, and an ARM domain. This protein has E3 ubiquitin ligase activity. It is required for cell death and full resistance specified by Arabidopsis RPM1 and RPS4 resistance proteins against Pseudomonas syringae pv tomato. The mRNA is cell-to-cell mobile.
AT5G23710	390.99	346.24	357	1388	618	291.94	-1.29278	3.47606	5.39879	0.0499565	0.237971	NA	DNA binding / DNA-directed RNA polymerase;(source:Araport11)
AT4G36010	1768	937	596	2013	2201	2061	-1.29265	4.96267	19.7401	0.00238903	0.0338942	NA	Pathogenesis-related thaumatin superfamily protein;(source:Araport11)
AT1G55850	2742	1720	545	3503	3049	3003	-1.2902	5.56401	8.87954	0.0184439	0.129584	CELLULOSE SYNTHASE LIKE E1 (CSLE1)	encodes a protein similar to cellulose synthase The mRNA is cell-to-cell mobile.
AT4G26400	1776	1541	2414	5745	3213	2974	-1.28191	5.87139	14.3857	0.005708	0.0604798	BCA2A ZINC FINGER ATL 5 (BTL05)	RING/U-box superfamily protein;(source:Araport11)
AT1G04900	1250	682	334	1416	1108	1712	-1.27748	4.40363	10.6709	0.0120775	0.0998612	NA	NADH dehydrogenase ubiquinone complex I, assembly factor-like protein (DUF185);(source:Araport11)
AT4G02330	1177	648	1301	1852	2740	1611	-1.27685	4.94934	14.9642	0.00514233	0.0563006	(ATPMEPCRB)	Encodes a pectin methylesterase that is sensitive to chilling stress and brassinosteroid regulation, response to Botrytis cinerea.
AT2G33590	1272	802	693	1445	1498	2373	-1.27574	4.74003	18.4522	0.00289457	0.0384997	CCR(CINNAMOYL COA:NADP OXIDOREDUCTASE)-LIKE 1 (CRL1)	Encodes a protein with homology to members of the dihydroflavonol-4-reductase (DFR) superfamily. The expression pattern of AtCRL1 indicates that CRL1 has a role in embryogenesis and seed germination. AtCRL1 is induced by ABA, drought and heat, and is highly expressed in seeds. The mRNA is cell-to-cell mobile.
AT4G16780	525	309	512	1131	931	621	-1.27297	3.72935	12.6652	0.00792879	0.075837	HOMEOBOX PROTEIN 2 (HB-2)	Encodes a homeodomain-leucine zipper protein that is rapidly and strongly induced by changes in the ratio of red to far-red light. It is also involved in cell expansion and cell proliferation and in the response to auxin. The mRNA is cell-to-cell mobile.
AT2G20570	2066	1115	2192	4267	3629	2766	-1.27069	5.72136	20.6692	0.00209213	0.0314117	GBF'S PRO-RICH REGION-INTERACTING FACTOR 1 (GPRI1)	Encodes GLK1, Golden2-like 1, one of a pair of partially redundant nuclear transcription factors that regulate chloroplast development in a cell-autonomous manner. GLK2, Golden2-like 2, is encoded by At5g44190. GLK1 and GLK2 regulate the expression of the photosynthetic apparatus. GLK1 is also a member of the GARP transcription factor family.
AT3G25180	1029	588	685	1673	1718	1086	-1.27026	4.47277	24.7021	0.00123424	0.0223706	CYTOCHROME P450, FAMILY 82, SUBFAMILY G, POLYPEPTIDE 1 (CYP82G1)	Encodes a cytochrome P450 monooxygenase (CYP82G1) that catalyzes the production of two volatile homoterpenes, TMTT and DMNT, although it is only likely to produce TMTT in planta. TMTT can be involved in attracting predatory insects to protect Arabidopsis plants from herbivorous pests. Homoterpene synthesis is also stimulated by fungal elicitors which increase the transcript levels of CYP82G1.
AT5G50915	852	539	794	1928	1255	1171	-1.26979	4.42712	20.283	0.00220954	0.0324897	CYTOKININ-RESPONSIVE GROWTH REGULATOR (CKG)	Member of the bHLH family of transcription factors. Acts within a cytokinin signaling pathway to promote cell proliferation and expansion.
AT1G09300	731	436.04	841	1547	1148	1304	-1.26832	4.31396	16.3049	0.00408038	0.0484168	(ATICP55)	Encodes a mitochondrial protease ICP55. Alters the stability of proteins by removal of a single amino acid from their sequence.
AT4G26270	2448	1401	1978	3591	3187	4524	-1.26825	5.82222	29.6202	0.000706339	0.0156088	PHOSPHOFRUCTOKINASE 3 (PFK3)	phosphofructokinase 3;(source:Araport11)
AT4G30150	2104	1212	422	1432	2770	2665	-1.26715	5.11469	6.70535	0.0332544	0.187681	NA	Urb2/Npa2 family protein;(source:Araport11)
AT1G01140	3468	1969	1996	5973	4327	4026	-1.26435	6.14853	39.6484	0.000277394	0.00862379	CBL-INTERACTING PROTEIN KINASE 9 (CIPK9)	Encodes a CBL-interacting protein kinase with similarity to SOS2
AT1G61640	782	591	540	1651	986	1150	-1.26361	4.23061	19.8576	0.00234865	0.0336501	NA	Protein kinase superfamily protein;(source:Araport11)
AT1G05060	742	507	542	1409	1073	1030	-1.25986	4.12618	23.3188	0.0014672	0.0250406	NA	coiled-coil protein;(source:Araport11)
AT2G37340	4920.65	2853.71	4999	9923	8129.79	7085.54	-1.25848	6.96356	26.5465	0.000991518	0.0196502	ARGININE/SERINE-RICH ZINC KNUCKLE-CONTAINING PROTEIN 33 (RS2Z33)	encodes an RS-containing Zinc knuckle protein with molecular mass of 33kDa that is localized to nuclear specks. Barta et al (2010) have proposed a nomenclature for Serine/Arginine-Rich Protein Splicing Factors (SR proteins): Plant Cell. 2010, 22:2926.
AT4G22780	2202	1262	1284	2556	2745	3694	-1.25844	5.49992	28.0097	0.000840532	0.0174132	ACT DOMAIN REPEAT 7 (ACR7)	Member of a family of ACT domain containing proteins . ACT domains are involved in amino acid binding .
AT2G32150	3214	1949	3426	6499	4436	5985	-1.2584	6.39764	22.4648	0.00163911	0.0268397	XMP-SPECIFIC PHOSPHATASE (XMPP)	Encodes a xanthosine monophosphate (XMP)phosphatase. Dephosphorylates XMP to xanthosine as an initial step in purine nucleotide catabolism.
AT4G29820	305	239	299	687	519	476	-1.25506	3.06743	9.02976	0.0177664	0.126848	HOMOLOG OF CFIM-25 (CFIM-25)	Encodes a homolog of the protein CFI-25, a polyadenylation factor subunit.
AT3G08950	574	407	536	852	1102	1014	-1.25375	3.90007	16.5521	0.00391585	0.0471577	HOMOLOGUE OF THE COPPER CHAPERONE SCO1 (HCC1)	Encodes HCC1, homologue of the copper chaperone SCO1 (synthesis of cytochrome c oxidase 1) from the yeast Saccharomyces cerevisiae. SCO1 encodes a mitochondrial protein that is essential for the correct assembly of complex IV in the respiratory chain. HCC1 is localized in the mitochondrion. A chimeric yeast Sco1-Arabidopsis HCC1 protein complements yeast Sco1 activity. Embryos of hcc1 mutants bec…
AT3G07800	1116	641	956	2454	1499	1349	-1.25209	4.71318	19.6524	0.00241971	0.0341894	THYMIDINE KINASE 1A (TK1A)	Encodes a thymidine kinase that salvages DNA precursors.
AT2G37890	499	292	282	741	682	621	-1.25204	3.35421	13.0723	0.00731635	0.0718522	NA	Mitochondrial substrate carrier family protein;(source:Araport11)
AT1G08650	1872	1104	1336	3559	2504	2273	-1.25062	5.37042	33.5646	0.000475709	0.0120807	PHOSPHOENOLPYRUVATE CARBOXYLASE KINASE 1 (PPCK1)	Encodes a phosphoenolpyruvate carboxylase kinase that is expressed at highest levels in leaves. Expression is induced by light. The mRNA is cell-to-cell mobile.
AT1G09970	3109	2436	1156	3972	5840	3049	-1.25024	6.00595	11.7666	0.00952864	0.0860463	(LRR XI-23)	RLK7 belongs to a leucine-rich repeat class of receptor-likekinase (LRR-RLKs). It is involved in the control of germination speed and the tolerance to oxidant stress. The mRNA is cell-to-cell mobile.
AT1G61800	1103	454	240	1223	1227	776	-1.24957	4.00611	8.01453	0.0230572	0.149273	GLUCOSE-6-PHOSPHATE/PHOSPHATE TRANSLOCATOR 2 (GPT2)	glucose6-Phosphate/phosphate transporter 2. Expression is upregulated in the shoot of cax1/cax3 mutant. The mRNA is cell-to-cell mobile.
AT3G15780	401	190	439	766	561	668	-1.24743	3.32019	8.5783	0.0199046	0.135904	NA	transmembrane protein;(source:Araport11)
AT5G09270	624	322	913	1434	1101	1130	-1.24374	4.1942	9.43582	0.0160869	0.1198	NA	transmembrane protein;(source:Araport11)
AT5G09840	651	429	794	826	1223	1581	-1.23978	4.20514	10.0703	0.0138459	0.108906	MITOCHONDRIAL NUCLEASE2 (MNU2)	Putative endonuclease or glycosyl hydrolase;(source:Araport11)
AT3G09700	1093	758	561	2125	1260	1244	-1.23797	4.52299	17.9463	0.0031298	0.0406422	(PAM18-2)	Chaperone DnaJ-domain superfamily protein;(source:Araport11)
AT4G04180	684	342	350	681	864	987	-1.23796	3.68042	13.1786	0.00716641	0.0706374	NA	P-loop containing nucleoside triphosphate hydrolases superfamily protein;(source:Araport11)
AT5G15550	2752	1577	1419	3390	3631	3699	-1.23606	5.75266	37.5528	0.000331219	0.00964118	ARABIDOPSIS THALIANA PESCADILLO ORTHOLOG (ATPEP2)	Transducin/WD40 repeat-like superfamily protein;(source:Araport11)
AT2G34650	1417	671	730	1627	1634	1918	-1.23555	4.70579	26.4025	0.00100816	0.019706	PINOID (PID)	Encodes a protein serine/threonine kinase that may act as a positive regulator of cellular auxin efflux, as a a binary switch for PIN polarity, and as a negative regulator of auxin signaling. Recessive mutants exhibit similar phenotypes as pin-formed mutants in flowers and inflorescence but distinct phenotypes in cotyledons and leaves. Expressed in the vascular tissue proximal to root and shoot m…
AT5G04760	979.31	763.88	573	1496	1649.9	1306.54	-1.23544	4.48182	23.3288	0.00146533	0.0250406	DIVARICATA2 (DIV2)	R-R-type MYB protein which plays negative roles in salt stress and is required for ABA signaling in Arabidopsis.
AT4G36040	6311	3803	6260	12179	11127	8401	-1.23406	7.30581	26.5039	0.000996399	0.0197027	DNAJ11 (J11)	DNA J protein.
AT5G26770	697	462	581	1425	910	1030	-1.23347	4.07083	18.5094	0.00286939	0.0383292	(ATNEAP2)	NEAP2 is a member of a small family containing coiled-coil domains, a nuclear localization signal and a C-terminal predicted transmembrane domain. It localizes to the nuclear periphery. Mutants have altered nuclear morphology and chromatin structure.
AT5G45140	2902	1678	1295	2963	3511	4348	-1.23232	5.77482	21.7881	0.00179373	0.0283205	NUCLEAR RNA POLYMERASE C2 (NRPC2)	Encodes a subunit of RNA polymerase III (aka RNA polymerase C).
AT1G63660	3256	2348	1411	3393	4325	5386	-1.23023	6.05337	16.2226	0.00413707	0.0488739	NA	GMP synthase (glutamine-hydrolyzing), putative / glutamine amidotransferase;(source:Araport11)
AT5G19300	1001	550	388	942	1094	1488	-1.22728	4.16129	12.6371	0.00797345	0.0761139	NA	methyltransferase C9orf114 protein;(source:Araport11)
AT2G24550	605	534	487	1676	899	644	-1.22658	3.99321	9.94934	0.014241	0.111012	NA	major centromere autoantigen B-like protein;(source:Araport11)
AT2G04080	610	380	389	651	1087	843	-1.22614	3.70991	12.7952	0.00772632	0.0744	NA	MATE efflux family protein;(source:Araport11)
AT1G80720	646	416	370	1066	986	656	-1.22448	3.76046	14.6989	0.00539254	0.0581462	NA	Mitochondrial glycoprotein family protein;(source:Araport11)
AT1G15800	479	195	335	899	524	459	-1.2242	3.22861	8.08578	0.0226253	0.147494	NA	hypothetical protein;(source:Araport11)
AT4G33920	2204	1210	2235	5041	3145	2694	-1.22247	5.75762	16.8803	0.0037102	0.0455461	ARABIDOPSIS PP2C CLADE D 5 (APD5)	Protein phosphatase 2C family protein;(source:Araport11)
AT2G45170	1555	1091	1609	3045	2133	3034	-1.22189	5.36848	22.2559	0.00168499	0.0271877	AUTOPHAGY 8E (ATG8E)	Involved in autophagy. Under nutrient starvation the protein localizes to autophagosomes. Involved in submergence (hypoxia) tolerance; ethanol induces autophagy.
AT3G23830	3049	2126	4971	8193	5676	6163	-1.21979	6.64755	11.5195	0.0100388	0.0885707	RNA-BINDING GLYCINE-RICH PROTEIN A4 (RBGA4)	encodes a glycine-rich RNA binding protein. Gene expression is induced by cold and reduced by ionic (salt) and non-ionic (mannitol) osmotic stress. Lines overexpressing the gene are slightly more tolerant to osmotic stress during germination.
AT5G18790	961	565	558	1563	1241	1093	-1.21821	4.28759	24.0311	0.00134091	0.0235149	NA	Ribosomal protein L33 family protein;(source:Araport11)
AT1G45332	2188	1488	1163	2894	3173	2962	-1.21542	5.51002	32.5505	0.000524581	0.0129109	NA	Translation elongation factor EFG/EF2 protein;(source:Araport11)
AT1G60850	1252	748	448	1537	1211	1710	-1.21406	4.49386	14.3172	0.00578007	0.0609067	(ATRPAC42)	DNA-directed RNA polymerase family protein;(source:Araport11)
AT5G24530	3532	2757	3279	4808	8021	5447	-1.21131	6.53231	20.2497	0.00222004	0.032506	DOWNY MILDEW RESISTANT 6 (DMR6)	Encodes a putative 2OG-Fe(II) oxygenase that is defense-associated but required for susceptibility to downy mildew. The mRNA is cell-to-cell mobile.
AT3G10720	2723	1602	1240	3359	3885	2959	-1.21089	5.68463	27.7318	0.000866846	0.0178818	PECTIN METHYL ESTERASE INHIBITOR-PECTIN METHYLESTERASE 25 (PMEI-PME25)	Pectin methylesterase inhibitor; INVI-PMEI protein isoform which clustered with a PME.
AT1G58602	2643	1543	1830	4588.04	3973	2708	-1.20821	5.81799	29.9992	0.000678776	0.0152125	RECOGNITION OF PERONOSPORA PARASITICA 7 (RPP7)	LRR and NB-ARC domains-containing disease resistance protein;(source:Araport11)
AT1G75945	496	330	333	719	753	696	-1.20755	3.45628	13.3171	0.00697674	0.0692431	NA	hypothetical protein;(source:Araport11)
AT2G46220	1038	838	1246	2605	2058	1428	-1.20502	4.92978	15.6239	0.00458099	0.0521733	NA	DUF2358 family protein (DUF2358);(source:Araport11)
AT1G67800	470	307	149	626	552	513	-1.20463	3.09506	6.70146	0.0332925	0.187681	(RGLG5)	Copine (Calcium-dependent phospholipid-binding protein) family;(source:Araport11)
AT4G30390	504	281	802	620	1168	1220	-1.20088	3.9468	5.88788	0.0426614	0.217465	NA	UDP-arabinopyranose mutase;(source:Araport11)
AT5G51680	343.01	171.89	226	658.62	445.25	269.89	-1.20011	2.78105	5.52039	0.0480018	0.232362	NA	hydroxyproline-rich glycoprotein family protein;(source:Araport11)
AT5G64710	524	279	187	920	438	441	-1.19989	3.16766	6.27522	0.0378295	0.202734	MITOCHONDRIAL NUCLEASE 1 (MNU1)	Putative endonuclease or glycosyl hydrolase;(source:Araport11)
AT2G19810	740	332	606	1263	1244	602	-1.19987	3.96262	10.0673	0.0138555	0.108945	OXIDATION-RELATED ZINC FINGER 1 (OZF1)	Encodes Oxidation-related Zinc Finger 1 (OZF1), a plasma membrane protein involved in oxidative stress.
AT2G19540	5922	3889	2487	6926	7252	8231	-1.19951	6.82888	21.9401	0.00175745	0.0279829	HEAT STRESS TOLERANT DWD 1 (HTD1)	Transducin family protein / WD-40 repeat family protein;(source:Araport11)
AT1G73770	345	232	141	426	422	464	-1.19906	2.73975	5.82864	0.0434688	0.219749	NA	coiled-coil protein;(source:Araport11)
AT5G27120	7396	4527	4740	11686	9683	9500	-1.19903	7.2806	47.6816	0.000150335	0.00584401	NA	SAR DNA-binding protein, putative, strong similarity to SAR DNA-binding protein-1 (Pisum sativum) GI:3132696; contains Pfam profile PF01798: Putative snoRNA binding domain; has similarity to MAR binding NOP58 protein The mRNA is cell-to-cell mobile.
AT3G46210	1420	871	1342	2131	2164	2490	-1.19641	5.10671	24.8542	0.00121156	0.0220946	NA	Ribosomal protein S5 domain 2-like superfamily protein;(source:Araport11)
AT5G45470	969.77	619.35	217	1436	1117.29	717.9	-1.196	4.03497	6.2728	0.0378575	0.202756	NA	transmembrane protein, putative (DUF594);(source:Araport11)
AT4G00330	1447	676	432	2434	1117	1008	-1.19413	4.50366	8.06791	0.0227327	0.147836	CALMODULIN-BINDING RECEPTOR-LIKE CYTOPLASMIC KINASE 2 (CRCK2)	high overall homology to CRCK1
AT3G59310	706.09	392.19	514.47	1120.03	834.9	1013.02	-1.19229	3.90909	17.5517	0.00333027	0.042315	NA	solute carrier family 35 protein (DUF914);(source:Araport11)
AT3G10690	4200	3056	1063	3708	5174	6058	-1.19179	6.25482	7.67939	0.0252359	0.15776	DNA GYRASE A (GYRA)	Encodes a protein that when expressed together with GYRB2 generates an active supercoiling DNA gyrase enzyme that shares similar properties to its bacterial counterpart, including sensitivity to gyrase-specific antibiotics.
AT5G38990	2088	1419	638	3131	2627	1802	-1.19126	5.24682	10.822	0.0116786	0.0976841	MEDOS 1 (MDS1)	Involved in growth adaptation upon exposure to metal ions. Contributes together with the other MDS genes to the complex network of CrRLK1Ls that positively and negatively affect growth.
AT5G26040	364	274	278	906	334	501	-1.19039	3.12496	6.25212	0.0380975	0.203274	HISTONE DEACETYLASE 2 (HDA2)	Class III RPD3 type protein. Encodes HDA2, a member of the histone deacetylase family proteins.
AT3G11580	682	469	404	414	1110	1291	-1.18969	3.86346	6.32924	0.0372125	0.201074	NGATHA-LIKE PROTEIN2 (NGAL2)	SOD7 encodes nuclear localized B3 DNA binding domain and a transcriptional repression motif. Belongs to the RAV gene family. Functions in regulation of seed size and binds to and represses KLU. Transcription repressor involved in regulation of inflorescence architecture.
AT3G16640	64581	39439	81531	143209	109818	99886	-1.18966	10.7941	15.9148	0.00435812	0.0505725	TRANSLATIONALLY CONTROLLED TUMOR PROTEIN (TCTP1)	Encodes a protein homologous to translationally controlled tumor protein (TCTP) from Drosophila. In flies, TCTP functions guanine nucleotide exchange factor in the TOR signaling pathway. TCTP is expressed throughout the plant with highest levels seen in meristematic regions of the shoot and root. Loss of function alleles are not transmitted through the male gametophyte due to defects in pollen tu…
AT5G15750	1535	998	2168	4313	2396	2355	-1.18951	5.50373	10.5914	0.0122945	0.10112	NA	Alpha-L RNA-binding motif/Ribosomal protein S4 family protein;(source:Araport11)
AT3G52390	391	351	147	477	512	655	-1.18897	3.07264	5.61223	0.0465902	0.228683	NA	TatD related DNase;(source:Araport11)
AT5G51130	471	279	230	806	453	531	-1.18862	3.17304	8.26913	0.0215602	0.143093	NA	S-adenosyl-L-methionine-dependent methyltransferases superfamily protein;(source:Araport11)
AT4G34412	737	453.81	289	1291	685.31	722.89	-1.18856	3.7592	9.46712	0.015966	0.119084	NA	EKC/KEOPS complex subunit tprkb-like protein;(source:Araport11)
AT1G75040	1426	874	1124	3306	2100	1042	-1.18823	5.00401	10.3038	0.0131218	0.105524	PATHOGENESIS-RELATED GENE 5 (PR5)	Thaumatin-like protein involved in response to pathogens. mRNA level of the PR-5 gene (At1g75040)is significantly changed after cutting the inflorescence stem indicating the existence of a network of signal transducing pathways as other stress-regulated genes (At5g01410, At3g17800, At1g29930)do not response to the treatment. The mRNA is cell-to-cell mobile.
AT1G79150	2546	1601	995	2485	3216	3511	-1.18808	5.55525	16.4071	0.00401134	0.0478502	NUCLEOLAR COMPLEX ASSOCIATED 3 (NOC3)	binding protein;(source:Araport11)
AT5G43440	551	397	378	616.34	847.1	977	-1.1875	3.64493	11.353	0.0104022	0.0907817	NA	encodes a protein whose sequence is similar to ACC oxidase
AT5G11650	2349	1425	866	3069	2485	2781	-1.18619	5.39894	18.8034	0.00274429	0.037085	(MAGL13)	alpha/beta-Hydrolases superfamily protein;(source:Araport11)
AT5G48470	1481	1219	760	2388	1969	2079	-1.18541	5.02575	21.0249	0.00199091	0.0303641	PEP-RELATED DEVELOPMENT ARRESTED 1 (PRDA1)	hypothetical protein;(source:Araport11)
AT1G09940	1344	946	291	1640	1534	1461	-1.18491	4.55418	7.1592	0.029166	0.1731	(HEMA2)	Encodes glutamyl-tRNA reductase. Involved in heme biosynthesis in non-photosynthetic tissues and induced by oxidative stress in photosynthetic tissues to supply heme for defensive hemoproteins
AT5G40690	792	697	1047	2057	1485	1354	-1.18138	4.62541	14.3071	0.00579081	0.0609747	NA	histone-lysine N-methyltransferase trithorax-like protein;(source:Araport11)
AT2G02955	378	302	311	306	739	782	-1.18078	3.24079	5.71084	0.0451335	0.224813	MATERNAL EFFECT EMBRYO ARREST 12 (MEE12)	maternal effect embryo arrest 12;(source:Araport11)
AT3G62290	21915	13355	22249	38865	36908	31387	-1.17965	9.08265	26.2428	0.00102704	0.0199142	ADP-RIBOSYLATION FACTOR A1E (ARFA1E)	A member of ARF GTPase family. A thaliana has 21 members of this family, known to be essential for vesicle coating and uncoating and functions in GTP-binding. The gene is shown to play a role in cell division, cell expansion and cellulose production using antisense construct. The mRNA is cell-to-cell mobile.
AT3G07590	1216	622	1993	3916	1747	1694	-1.17887	5.19871	5.87885	0.0427833	0.217719	(SMD1A)	SmD1a is one of two Yeast SmD1 orthologs, lower levels than SmD1b.It is localized to the nucleus and may play a minor role in RNA splicing and indirectly facilitating PTGS.
AT4G24175	394	257	173	602	507	388	-1.17815	2.92243	6.5823	0.0344873	0.191651	NA	kinesin-like protein;(source:Araport11)
AT5G62190	14232	9250	5307	15236	18554	17661	-1.17798	8.03434	17.3282	0.00345104	0.043302	PLANT RNA HELICASE75 (PRH75)	Encodes a ATP-dependent RNA unwinding protein targeted to the nucleolus and presumably involved in translation by assisting ribosome maturation. DEAD/DEAH box RNA helicase PRH75
AT3G06320	1656	912	2060	4147	2267	2319	-1.17786	5.45405	11.0374	0.0111381	0.0950463	NA	Ribosomal protein L33 family protein;(source:Araport11)
AT4G20020	3379	2051	2119	4455	4483	4737	-1.17628	6.12087	42.8042	0.000215506	0.00727432	MULTIPLE ORGANELLAR RNA EDITING FACTOR 1 (MORF1)	Encodes a protein involved in RNA editing in mitochondria. Member of MORF family consisting of of nine full-length proteins encoded in the nuclear genome. MORF proteins are required for all RNA editing events in plastids and for many, possibly also all, sites in mitochondria. Potential link between the RNA binding PPR protein and the protein contributing the enzymatic activity in RNA editing.
AT4G09830	3687	2213	2597	5481	5164	4853	-1.17568	6.29684	47.0183	0.000157574	0.00602863	NA	nuclear receptor family 2 group C protein;(source:Araport11)
AT1G33560	2228	1118	581	2754	2166	1929	-1.17565	5.11275	11.2672	0.0105961	0.0920428	ACTIVATED DISEASE RESISTANCE 1 (ADR1)	Encodes a NBS-LRR disease resistance protein that possesses N-terminal kinase subdomains. Activation tagged mutant of ADR1 showed elevated levels of SA and reactive oxygen species in addition to number of defense gene transcripts. Exhibits resistance to number of microbial pathogens.
AT1G37130	4870	2741	2994	6526	6894	5708	-1.17439	6.6012	43.2518	0.000208198	0.0071225	NITRATE REDUCTASE 2 (NIA2)	Identified as a mutant resistant to chlorate. Encodes nitrate reductase structural gene. Involved in nitrate assimilation. Has nitrate reductase activity. Up-regulated by the fungus P. indica. Binds transcription factor At2g35940. The mRNA is cell-to-cell mobile.
AT1G26660	472	230	184	365	493	676	-1.1743	2.98507	5.74659	0.0446198	0.223173	NA	Prefoldin chaperone subunit family protein;(source:Araport11)
AT5G48412	2040	1321	1385	2945	2742	2973	-1.17427	5.46119	40.0767	0.000267785	0.00838967	NA	other_RNA;(source:Araport11)
AT4G12600	6673	4400	7395	14906	9536	10260	-1.17366	7.45124	19.2256	0.00257642	0.0355276	NA	Ribosomal protein L7Ae/L30e/S12e/Gadd45 family protein;(source:Araport11)
AT1G78070	1271	782	601	1099	1461	2141	-1.17276	4.59807	11.9967	0.00908274	0.0832258	NA	Transducin/WD40 repeat-like superfamily protein;(source:Araport11)
AT2G22300	2733	1755	826	3205	3417	2817	-1.17191	5.58367	12.7388	0.00781344	0.0750396	SIGNAL RESPONSIVE 1 (SR1)	Encodes a putative CAM binding transcription factor. Loss of function mutations show enhanced resistance to fungal and bacterial pathogens suggesting that CAMTA functions to suppress defense responses.It acts in the cold response pathway, it can bind to and activate the expression of DREB1 genes.
AT2G30000	397	355	469	768	748	796	-1.1704	3.56134	10.4844	0.0125944	0.10287	NA	PHF5-like protein;(source:Araport11)
AT5G56090	1234	823	454	1706	1615	1191	-1.17022	4.51468	13.5081	0.00672548	0.0676443	CYTOCHROME C OXIDASE 15 (COX15)	Encodes a homolog of COX15. Microarray analysis show a 3.2 fold increase in transcription after treatment with rotenone, an electron transport chain inhibitor.
AT1G21680	2272	1254	543	2487	2431	2161	-1.16962	5.16875	9.8798	0.0144746	0.112067	NA	DPP6 N-terminal domain-like protein;(source:Araport11)
AT1G14980	7746	4796	11100	18899	12382	13345	-1.16829	7.8165	11.7193	0.00962359	0.086641	CHAPERONIN 10 (CPN10)	Encodes mitochondrial-localized chaperonin 10 that complements the E.coli groES mutant. Its mRNA is upregulated in response to heat shock treatment and is expressed uniformly in various organs.
AT5G46920	1277	824	303	1966	1236	1076	-1.16703	4.4298	7.03568	0.0302119	0.176572	NA	Intron maturase, type II family protein;(source:Araport11)
AT1G64230	7343	4932	7929	14375	12471	10765	-1.16482	7.57447	23.901	0.00136292	0.0237254	UBIQUITIN-CONJUGATING ENZYME 28 (UBC28)	ubiquitin-conjugating enzyme 28;(source:Araport11)
AT5G02820	971	662	491	938	1613	1250	-1.16476	4.28639	13.1501	0.0072061	0.0709998	ROOT HAIRLESS 2 (RHL2)	Involved in the patterning and shape of leaf trichomes. Encodes the DNA topoisomerase VI SPO11-3, involved in endoreduplication
AT1G56170	2668.5	1600.84	2163.12	1766.59	3107.34	6561.73	-1.16423	5.8963	6.15561	0.0392432	0.206787	NUCLEAR FACTOR Y, SUBUNIT C2 (NF-YC2)	Encodes a protein with similarity to a subunit of the CCAAT promoter motif binding complex of yeast.One of two members of this class (HAP5B) and expressed in vegetative and reproductive tissues. Involved in the regulation of response to nutrient levels.
AT5G54580	1742	1055	1743	2984	2984	2390	-1.16415	5.40831	23.5349	0.00142737	0.0245685	(ORRM2)	Encodes an RNA recognition motif (RRM) and is involved in C-> U RNA editing in mitochondria.
AT5G43460	7878	5568	5925	12627	12232	10664	-1.1635	7.49601	42.5007	0.000220646	0.00738067	NA	HR-like lesion-inducing protein-like protein;(source:Araport11)
AT3G46540	1412	871	1506	3946	1851	1325	-1.16264	5.15217	8.43289	0.0206623	0.138846	NA	ENTH/VHS family protein;(source:Araport11)
AT2G16650	689	432	602	1299	825	1035	-1.16081	4.00434	15.0962	0.00502334	0.0554744	PROTEINACEOUS RNASE P 2 (PRORP2)	Encodes a proteinaceous RNase P that supports RNase P activity in vivo in both organelles and the nucleus. It is also involved in the maturation of small nucleolar RNA (snoRNA) and mRNA.
AT3G25230	12109	7742	6050	8536	13720	23211	-1.16063	7.88134	8.86416	0.0185151	0.129896	ROTAMASE FKBP 1 (ROF1)	Encodes a a high molecular weight member of the FK506 binding protein (FKBP) family. It has three FKBP12-like domains, tetratricopeptide repeats, and a putative calmodulin binding domain. Modulates thermotolerance by interacting with HSP90.1 and affecting the accumulation of HsfA2-regulated sHSPs. Belongs to one of the 36 carboxylate clamp (CC)-tetratricopeptide repeat (TPR) proteins (Prasad 2010…
AT1G80820	522	403	308	961	574	726	-1.16033	3.5215	10.2109	0.013404	0.106958	CINNAMOYL COA REDUCTASE (CCR2)	Encodes an cinnamoyl CoA reductase isoform. Involved in lignin biosynthesis.
AT4G33300	3916.19	2306.45	2209	5816	5098.88	4192.02	-1.15965	6.25974	37.1665	0.000342537	0.00988745	ADR1-LIKE 1 (ADR1-L1)	Encodes a member of the ADR1 family nucleotide-binding leucine-rich repeat (NB-LRR) immune receptors.
AT5G59670	1194	824	430	1042	1472	1796	-1.15952	4.47419	9.62814	0.0153619	0.116188	NA	Leucine-rich repeat protein kinase family protein;(source:Araport11)
AT2G21120	1729	1346	913	3514	1572	2234	-1.15921	5.20701	12.8827	0.00759386	0.0735431	ANTIVIRAL RNAI-DEFECTIVE 2 (AVI2)	Encodes a putative magnesium transporter that was identified through a forward genetic screen, directly isolating antiviral RNAi-defective (avi) mutant using a Cucumber Mosaic Virus (CMV) mutant. Compared to Wildtype Col-0, avi2 mutant showed severe disease symptom after viral infection and viral accumulation was significantly increased while viral siRNAs and virus-activated endogenous siRNAs (va…
AT1G64720	14741	9847	12012	27779	21788	17581	-1.15671	8.40844	30.7743	0.000626499	0.0144862	MEMBRANE RELATED PROTEIN CP5 (CP5)	membrane related protein CP5
AT2G31060	4007	2555	3518	6487	6555	5296	-1.15178	6.54556	33.1579	0.00049459	0.0123612	EMBRYO DEFECTIVE 2785 (EMB2785)	elongation factor family protein;(source:Araport11)
AT3G05160	344	244	257	645	389	508	-1.15132	2.97537	7.06961	0.0299199	0.175994	NA	Major facilitator superfamily protein;(source:Araport11)
AT3G07770	8168	5305	3957	9860	9995	11007	-1.15114	7.3037	27.6429	0.000875484	0.0180251	HEAT SHOCK PROTEIN 89.1 (Hsp89.1)	HEAT SHOCK PROTEIN 89.1;(source:Araport11)
AT2G16780	2566	1688	783	2926	2589	3288	-1.14977	5.49474	11.5301	0.0100162	0.0885623	MULTICOPY SUPPRESSOR OF IRA1 2 (MSI2)	Encodes a WD-40 repeat protein similar to yeast MSI1.
AT1G79490	691	468	203	854	881	662	-1.14941	3.61347	7.21825	0.0286823	0.171386	EMBRYO DEFECTIVE 2217 (EMB2217)	Pentatricopeptide repeat (PPR) superfamily protein;(source:Araport11)
AT5G58787	534	323	546	561	968	993	-1.14783	3.70713	8.34508	0.0211378	0.141296	ABA INSENSITIVE RING PROTEIN 4 (ATAIRP4)	ABA-Insensitive RING Protein which plays a negative role in GA-mediated hypocotyl elongation and root growth, and it inhibits the synthesis of endogenous biologically active GA3 to some extent.
AT4G13850	6991	4725	12966	21427	13665	11721	-1.14717	7.88584	7.29267	0.0280872	0.16883	RNA-BINDING GLYCINE-RICH PROTEIN A5 (RBGA5)	Encodes a glycine-rich RNA-binding protein. Gene expression is induced by cold.
AT5G57230	287	209	399	676	555	443	-1.14698	3.09272	6.13181	0.0395325	0.207607	NA	Thioredoxin superfamily protein;(source:Araport11)
AT3G53630	2025	1017	2466	4057	2756	3236	-1.14685	5.67641	12.3305	0.00848173	0.079401	GUN1-INTERACTING PROTEIN 1 (GIP1)	hypothetical protein;(source:Araport11)
AT4G31810	2348	1656.47	1046	3339.46	2638.62	3005	-1.1453	5.5192	20.6356	0.00210202	0.0314823	(CHY4)	ATP-dependent caseinolytic (Clp) protease/crotonase family protein;(source:Araport11)
AT2G42650	589	289	483	978	801	652	-1.14467	3.63004	11.2698	0.0105901	0.0920242	NA	Ribosomal protein L1p/L10e family;(source:Araport11)
AT1G02750	691	498	401	1052	979	827	-1.14394	3.86781	15.4448	0.00472535	0.0531065	(DIL-2)	Drought-responsive family protein;(source:Araport11)
AT4G27410	774	446	362	1511	778	529	-1.14294	3.8248	7.50494	0.0264741	0.162481	RESPONSIVE TO DESICCATION 26 (RD26)	Encodes a NAC transcription factor induced in response to desiccation. It is localized to the nucleus and acts as a transcriptional activator in ABA-mediated dehydration response.
AT5G04130	2381	1499	815	3009	2202	2968	-1.14213	5.38691	13.5989	0.00661013	0.0669544	DNA GYRASE B2 (GYRB2)	Encodes a protein that when expressed together with GYRA generates an active supercoiling DNA gyrase enzyme that shares similar properties to its bacterial counterpart, including sensitivity to gyrase-specific antibiotics.
AT4G23600	4036	2106	1609	3590	5469	4221	-1.14105	6.09361	17.1165	0.0035706	0.0443223	CORONATINE INDUCED 1 (CORI3)	Encodes cystine lyase which is expected to be involved in amino acid metabolism, providing the plant with cysteine and the generation of precursors of ethylene biosynthesis. mRNA levels are elevated in response to wounding.
AT5G03780	293	312	183	516	491	450	-1.14074	2.90275	5.76313	0.0443847	0.222318	TRF-LIKE 10 (TRFL10)	Encodes a protein whose sequence is similar to human telomere proteins. This belongs to TRFL family 2, which do not show DNA binding in vitro.
AT5G62080	2259	1644	3050	6470	2962	3574	-1.13983	6.03821	9.85868	0.0145465	0.112372	NA	Putative lipid transfer protein that is expressed in pollen and transmitted to the exine.
AT1G26540	1036	524	558	1428	1237	1031	-1.13924	4.23689	19.8658	0.00234587	0.0336501	NA	Agenet domain-containing protein;(source:Araport11)
AT1G29690	1172	835	1055	1974	1889	1695	-1.13838	4.82958	26.5902	0.000986529	0.0195995	CONSTITUTIVELY ACTIVATED CELL DEATH 1 (CAD1)	Encodes a protein containing a domain with significant homology to the MACPF (membrane attack complex and perforin) domain of complements and perforin proteins that are involved in innate immunity in animals. Transgenic <i>cad1-1</i> mutant plants show lesions seen in the hypersensitive response, as well as a spontaneous activation of expression of pathogenesis-related genes and leading to a 32-f…
AT5G66900	904	424	316	899	930	948	-1.13485	3.83647	11.1808	0.0107957	0.0931426	N REQUIREMENT GENE 1.1 (NRG1.1)	RPW8 -CNL gene is required for signal transduction of TNLs; functionally redundant to NRG1.2. Exhibits autoimmunity.
AT5G03380	1800	1224	1777	2634	2886	3129	-1.1342	5.47645	23.2858	0.00147341	0.0250999	HEAVY METAL ASSOCIATED PROTEIN 43 (ATHMP43)	Heavy metal transport/detoxification superfamily protein;(source:Araport11)
AT3G16490	420	241	301	534	614	548	-1.13388	3.12775	8.65119	0.019538	0.134505	IQ-DOMAIN 26 (IQD26)	Member of IQ67 (CaM binding) domain containing family.
AT1G12580	1671	988	656	2320	1837	1602	-1.13152	4.87643	16.9539	0.003666	0.0451822	PHOSPHOENOLPYRUVATE CARBOXYLASE-RELATED KINASE 1 (PEPKR1)	phosphoenolpyruvate carboxylase-related kinase 1;(source:Araport11)
AT2G22870	896	658	714	1443.34	1643.53	1005	-1.13065	4.38789	17.5269	0.00334343	0.0424377	EMBRYO DEFECTIVE 2001 (EMB2001)	P-loop containing nucleoside triphosphate hydrolases superfamily protein;(source:Araport11)
AT1G06560	1012	639	243	1191	887	1162	-1.12798	4.05706	6.77678	0.0325644	0.185022	(NOP2C)	NOL1/NOP2/sun family protein;(source:Araport11)
AT1G67340	1244	663	600	1508	1203	1598	-1.12738	4.4703	19.255	0.00256523	0.0355276	NA	HCP-like superfamily protein with MYND-type zinc finger;(source:Araport11)
AT3G17465	3194	1788	3054	6791	3696	3957	-1.12621	6.19644	15.5785	0.00461708	0.052324	RIBOSOMAL PROTEIN L3 PLASTID (RPL3P)	encodes a putative L3 ribosomal protein targeted to the plastid.
AT2G17220	1661	1049	859	2575	2058	1640	-1.12573	4.99977	22.6575	0.00159819	0.0263658	KINASE 3 (KIN3)	Encodes a putative serine/threonine-specific protein kinase kin3. Protein is N-myristoylated.
AT1G34750	483	461	638	1223	1026	703	-1.12466	3.91298	9.43458	0.0160917	0.1198	CERK-1 INTERACTING PROTEIN PHOSPHATASE 1 (CIPP1)	Protein phosphatase 2C family protein;(source:Araport11)
AT5G47120	7339	4867	4774	4585	9096	15652	-1.12427	7.2649	6.79259	0.0324141	0.184534	BAX INHIBITOR 1 (BI1)	Encodes BI-1, a homolog of mammalian Bax inhibitor 1. Functions as an attenuator of biotic and abiotic types of cell death. Bax-induced cell death can be downregulated by ectopically expressing AtBI in planta. The mRNA is cell-to-cell mobile.
AT1G80150	570	282	491	1071	855	460	-1.12376	3.60079	7.60806	0.0257331	0.159591	NA	Tetratricopeptide repeat (TPR)-like superfamily protein;(source:Araport11)
AT5G23300	1757	1062	1198	2523	2242	2291	-1.12284	5.1791	36.086	0.000376899	0.0104648	PYRIMIDINE D (PYRD)	dihydroorotate dehydrogenase, catalyses fourth step of pyrimidine biosynthesis
AT1G64680	1699	1075	1218	3246	2016	1852	-1.12274	5.17724	21.449	0.00187814	0.0292507	NA	Located in chloroplast, high expression in mature leaf.
AT1G80050	958	839	2268	2807	2635	2215	-1.1222	5.29441	6.27844	0.0377924	0.202715	ADENINE PHOSPHORIBOSYL TRANSFERASE 2 (APT2)	Encodes an adenosine phosphoribosyl transferase(E.C:2.4.2.7), a constitutively expressed enzyme involved in the one-step salvage of adenine to AMP. This isozyme has high affinity for cytokinins and is likely to be localized to the cytosol.
AT3G44630	3966.72	2562.17	896.8	3190.98	4423.85	4912.47	-1.12024	6.02159	6.70458	0.0332619	0.187681	NA	Disease resistance protein (TIR-NBS-LRR class) family;(source:Araport11)
AT1G10522	1674	1224	1297	2478	2409	2575	-1.11961	5.26452	31.6597	0.000572843	0.0136816	PLASTID REDOX INSENSITIVE 2 (PRIN2)	Encodes PRIN2 (plastid redox insensitive 2). PRIN2 mutants are impaired in PEP (plastid-encoded RNA polymerase) activity and high light-dependent plastid redox signalling to the nucleus.
AT3G15760	603	462	817	770	1247	1374	-1.11704	4.14309	7.96856	0.0233415	0.150422	NA	cytochrome P450 family protein;(source:Araport11)
AT3G15530	3157	1534	2010	4158	4150	3237	-1.11659	5.88816	31.8566	0.000561708	0.0135089	NA	S-adenosyl-L-methionine-dependent methyltransferases superfamily protein;(source:Araport11)
AT1G07530	2941	1765	1680	3746	3933	3397	-1.11655	5.83209	36.3122	0.000369358	0.0103793	SCARECROW-LIKE 14 (SCL14)	Encodes a member of the GRAS family of transcription factors. The protein interacts with the TGA2 transcription factor and affects the transcription of stress-responsive genes. The protein is found in the nucleus and is also exported to the cytoplasm.
AT3G15590	3396	2664	1791	4919	4361	4579	-1.11637	6.15494	24.1068	0.0013283	0.0233955	(DWEORG1)	DWEORG1 encodes a mitochondrial ribosomal PPR protein.
AT5G62290	1565	1054	1388	2962	2083	2116	-1.11506	5.19552	24.4973	0.00126562	0.0226039	NA	nucleotide-sensitive chloride conductance regulator (ICln) family protein;(source:Araport11)
AT3G60980	866	490	211	787	1136	701	-1.11352	3.76009	5.982	0.0414178	0.213421	NA	Tetratricopeptide repeat (TPR)-like superfamily protein;(source:Araport11)
AT5G20160	6296	3876	3221	7580	7335	8123	-1.11138	6.89325	30.5854	0.000638755	0.0146888	NA	Ribosomal protein L7Ae/L30e/S12e/Gadd45 family protein;(source:Araport11)
AT2G46600	6204	4009	7478	15767	8242	7995	-1.10587	7.34658	10.8498	0.0116069	0.0972318	NA	Calcium-binding EF-hand family protein;(source:Araport11)
AT1G76930	720	311	229	773	769	535	-1.10432	3.41878	7.18936	0.0289177	0.172282	EXTENSIN 4 (EXT4)	Encodes an Arabidopsis extensin gene that belongs to cell-wall hydroxyproline-rich glycoproteins. The cross-link of extensins enforces cell wall strength. Transgenic plants overexpressing this gene show an increase in stem thickness.
AT5G18310	1435	859	1737	4185	1536	1586	-1.10364	5.20735	6.46312	0.0357378	0.196341	(NOI8)	ubiquitin hydrolase;(source:Araport11)
AT3G06500	4002	2270	2442	4103	4677	6044	-1.10216	6.26866	23.0176	0.00152512	0.0255962	ALKALINE/NEUTRAL INVERTASE C (A/N-InvC)	Encodes an alkaline/neutral invertase which localizes in mitochondria. It may be modulating hormone balance in relation to the radicle emergence. Mutants display severely reduced shoot growth and reduced oxygen consumption. Mutant root development is not affected as reported for A/N-InvA mutant (inva) plants. The mRNA is cell-to-cell mobile.
AT1G48320	856.39	480.35	951.83	2148.37	1200.77	752.01	-1.10065	4.37943	7.05718	0.0300264	0.176243	DHNA-COA THIOESTERASE 1 (DHNAT1)	Encodes one of the two functional DHNA-CoA (1,4-dihydroxy-2-naphthoyl-CoA) thioesterases found in Arabidopsis.
AT1G66910	426	251.52	352	712	569	518.89	-1.1001	3.21367	8.58694	0.0198607	0.135795	NA	Protein kinase superfamily protein;(source:Araport11)
AT3G59890	1513	806	831	1787	2112	1455	-1.10007	4.78806	21.9177	0.00176273	0.0280051	NA	Dihydrodipicolinate reductase, bacterial/plant;(source:Araport11)
AT3G12650	1131.68	623.81	439	2055	831.25	866.7	-1.0999	4.25191	7.23986	0.0285079	0.170732	NA	transmembrane protein;(source:Araport11)
AT3G11450	4089	2527	2245	5743	5365	4153	-1.09976	6.29376	30.86	0.000621037	0.0144126	GONIDIALESS A/ZUOTIN RELATED FACTOR A1 (ATGLSA1)	Encodes a ZRF1 chromatin regulator. Functions in regulating plant growth and development.
AT2G30500	3352	2540	1381	5360	4110	3186	-1.09835	6.01834	13.4301	0.00682666	0.0682368	NETWORKED 4B (NET4B)	Kinase interacting (KIP1-like) family protein;(source:Araport11)
AT2G37900	402	304	198	664	539	378	-1.09813	3.02283	5.93587	0.0420214	0.21529	NA	Major facilitator superfamily protein;(source:Araport11)
AT3G19240	3116.26	1801.3	824	3121	3293.63	3128.73	-1.09779	5.62555	10.0244	0.0139941	0.109679	DEFECTIVE EMBRYO AND MERISTEMS 2 (DEM2)	Together with DEM1 plays an essential role in cell division in plants, most likely through an interaction with RAN1.
AT1G73480	1919	1135	1631	1659	2800	3572	-1.09769	5.39551	10.8811	0.0115269	0.0967831	(MAGL4)	alpha/beta-Hydrolases superfamily protein;(source:Araport11)
AT4G35600	668	477	740	760	1246	1304	-1.09588	4.1141	9.20785	0.0170037	0.123551	CAST AWAY (CST)	Encodes a receptor-like cytoplasmic kinase that acts as a spatial inhibitor of cell separation. Analysis of the cDNA previously described in Meiners et al., 1991 revealed mistakes in the predicted open reading frame. The mRNA is cell-to-cell mobile.
AT5G06310	334	211	241	396	463	495	-1.09583	2.82087	5.87499	0.0428354	0.217893	PROTECTION OF TELOMERES 1B (AtPOT1b)	Encodes AtPOT1b. Note on nomenclature: different names have been given to Arabidopsis POT-like genes (Kuchar and Fajkus, 2004; Shakirov et al, 2005; Tani and Murata, 2005). According to a unifying nomenclature (Surovtseva et al, 2007), At2g05210 (previously named AtPOT1) is designated AtPOT1a, while At5g06310 (previously named AtPOT2) is designated AtPOT1b.
AT5G11070	1994	854	1855	3767	2544	1854	-1.0954	5.38212	11.0267	0.0111643	0.0951695	NA	hypothetical protein;(source:Araport11)
AT1G33590	3938	2861	2624	6415	6590	3527	-1.09521	6.40618	17.8529	0.00317584	0.0409824	NA	Leucine-rich repeat (LRR) family protein;(source:Araport11)
AT1G14620	2373	1397	2209	4842	2924	2756	-1.09409	5.7502	16.7254	0.0038055	0.0462359	DECOY (DECOY)	decoy;(source:Araport11)
AT4G15770	2669	1665	3374	5883	4272	3599	-1.09276	6.14021	12.5852	0.00805672	0.0765768	NA	RNA binding protein;(source:Araport11)
AT4G31500	2717	1923	1859	5162	4389	1894	-1.09276	5.86753	10.611	0.0122407	0.100797	CYTOCHROME P450, FAMILY 83, SUBFAMILY B, POLYPEPTIDE 1 (CYP83B1)	Encodes an oxime-metabolizing enzyme in the biosynthetic pathway of glucosinolates. Is required for phytochrome signal transduction in red light. Mutation confers auxin overproduction.
AT1G80620	2520	1557	2186	4995	3059	2937	-1.09163	5.81474	19.4765	0.00248279	0.0347804	NA	S15/NS1, RNA-binding protein;(source:Araport11)
AT5G17270	1923	1199	633	1638	2111	2496	-1.09075	5.02705	10.0087	0.0140454	0.109939	NA	Protein prenylyltransferase superfamily protein;(source:Araport11)
AT2G26170	1439	988	377	1900	1579	1266	-1.08981	4.61023	7.46349	0.0267796	0.163571	CYTOCHROME P450, FAMILY 711, SUBFAMILY A, POLYPEPTIDE 1 (CYP711A1)	Encodes a protein with similarity to thromboxane-A synthase, member of the CYP711A cytochrome P450 family. MAX1 is a specific repressor of vegetative axillary buds generated by the axillary meristem. Expressed in vascular traces in the rosette stem and axillary buds throughout plant development. Mutants have increased axillary branches. Along with MAX3,4 thought to mediate control of shoot branch…
AT3G48070	2025.65	1251.74	737	1650	2137.65	2876.13	-1.0882	5.12462	10.0462	0.0139234	0.109302	NA	RING/U-box superfamily protein;(source:Araport11)
AT1G08610	573	367	566	1137	719	792	-1.08758	3.76998	10.5443	0.0124254	0.101834	NA	Pentatricopeptide repeat (PPR) superfamily protein;(source:Araport11)
AT4G25630	5609	3629	2369	6078	6604	6861	-1.08595	6.66583	19.2618	0.00256264	0.0355276	FIBRILLARIN 2 (FIB2)	encodes a fibrillarin, a key nucleolar protein in eukaryotes which associates with box C/D small nucleolar RNAs (snoRNAs) directing 2'-O-ribose methylation of the rRNA. This gene also encodes a novel box C/D snoRNA, U60.2f in its fifth intron that accumulates in seedlings and that their targeted residue on the 25 S rRNA is methylated. The mRNA is cell-to-cell mobile.
AT5G17850	912	436	281	610	1176	846	-1.08322	3.78394	6.49358	0.0354127	0.195403	CATION/CA2+EXCHANGER2 (CCX2)	CCX2 is a putative cation/Ca2+ exchange protein. It is located in the endoplasmic reticulum. It plays a role in salt induced calcium signaling. Loss of function results in decreased cytosolic and increased ER Ca2+ concentrations.
AT1G29940	3907	2091	1176	2475	4261	4873	-1.08038	5.93018	7.8215	0.0242814	0.154424	NUCLEAR RNA POLYMERASE A2 (NRPA2)	Encodes a subunit of RNA polymerase 1 (aka RNA polymerase A).
AT3G13580	6888	3859	9835	15330	11099	9989	-1.08002	7.54999	9.35055	0.0164223	0.121292	NA	Ribosomal protein L30/L7 family protein;(source:Araport11)
AT4G02130	1719	993	792	2104	1966	1800	-1.07995	4.92642	22.4851	0.00163473	0.0268224	GALACTURONOSYLTRANSFERASE-LIKE 6 (GATL6)	Encodes a protein with putative galacturonosyltransferase activity.
AT1G61260	481	338	219	624	751	395	-1.0797	3.197	6.09114	0.0400332	0.209171	NA	cotton fiber (DUF761);(source:Araport11)
AT1G21650	1475.96	931.31	542	1316	1755	1823.14	-1.0794	4.67735	11.1548	0.0108569	0.0935373	(SECA2)	Encodes a component of the thylakoid-localized Sec system involved in the translocation of cytoplasmic proteins into plastid. Loss-of-function mutations result in arrest at the globular stage and embryo lethality.
AT1G53460	977	551	512	1535	883	1031	-1.07933	4.15128	13.4084	0.00685524	0.0683601	NA	craniofacial development protein;(source:Araport11)
AT1G20780	1060	705	550	1437	1535	970	-1.07808	4.34956	14.752	0.00534118	0.0577984	SENESCENCE-ASSOCIATED E3 UBIQUITIN LIGASE 1 (SAUL1)	Encodes a protein containing a U-box and an ARM domain. Homozygous mutant seedlings have a seedling lethal phenotype with widespread cell death lesions throughout the cotyledons and roots.
AT1G25390	748	443	595	1228	1174	676	-1.07766	3.9885	11.4547	0.0101783	0.0892789	LEAF RUST 10 DISEASE-RESISTANCE LOCUS RECEPTOR- LIKE PROTEIN KINASE-LIKE 4 (LRK10L4)	Protein kinase superfamily protein;(source:Araport11)
AT1G53350	562	394	206	560	577	806	-1.07749	3.34859	6.03362	0.0407554	0.211181	NA	Disease resistance protein (CC-NBS-LRR class) family;(source:Araport11)
AT4G08470	1302	901	1246	2676	1880	1499	-1.07706	4.96031	16.3927	0.00402097	0.0479232	MAPK/ERK KINASE KINASE 3 (MEKK3)	Encodes a member of the A1 subgroup of the MEKK (MAPK/ERK kinase kinase) family. MEKK is another name for Mitogen-Activated Protein Kinase Kinase Kinase (MAPKKK or MAP3K). This subgroup has four members: At4g08500 (MEKK1, also known as ARAKIN, MAP3Kb1, MAPKKK8), At4g08480 (MEKK2, also known as MAP3Kb4, MAPKKK9), At4g08470 (MEKK3, also known as MAP3Kb3, MAPKKK10) and At4g12020 (MEKK4, also known a…
AT4G18890	905	540	384	1301	959	813	-1.0756	3.98668	11.2834	0.010559	0.0917868	BES1/BZR1 HOMOLOG 3 (BEH3)	BES1/BZR1 homolog 3;(source:Araport11)
AT1G77750	2056	1116	1750	4088	2258	2144	-1.0749	5.44426	14.2512	0.00585066	0.0612972	NA	Ribosomal protein S13/S18 family;(source:Araport11)
AT4G22305	562	241	240	496	571	618	-1.07284	3.14206	6.7402	0.0329154	0.186162	SUPPRESSOR OF AVRBST-ELICITED RESISTANCE 1 (SOBER1)	Encodes SOBER1, a carboxylesterase that inhibits AvrBsT-triggered phenotypes in Arabidopsis. SOBER1 was formerly linked to AT4G22300 but this locus was split in the TAIR10 annotation into AT4G22300 and AT4G22305. AT4G22300 is now known as TIPSY1 and AT4G22305 corresponds to SOBER1.
AT5G46470	2390	1692	768	1662	2482	3852	-1.07263	5.39904	6.10807	0.0398238	0.208666	RESISTANT TO P. SYRINGAE 6 (RPS6)	Encodes RPS6 (RESISTANT TO P. SYRINGAE 6), a member of the TIR-NBS-LRR class resistance protein. The mRNA is cell-to-cell mobile.
AT4G16990	1922	1501	1461	3516	2446	2542	-1.07257	5.45703	24.6954	0.00123525	0.0223706	TIR-NBS16 (TN16)	disease resistance protein (TIR-NBS class);(source:Araport11)
AT1G05340	679	442	1005	1846	1160	792	-1.07249	4.28322	6.3453	0.0370315	0.200498	CYSTEINE-RICH TRANSMEMBRANE MODULE 1 (ATHCYSTM1)	Cysteine-rich protein of unknown function. Mutants are defective in thermotolerance and uv tolerance.
AT1G74560	7027	5056	9000	16815	10583	10020	-1.07248	7.58818	12.3225	0.0084955	0.0794992	NAP1-RELATED PROTEIN 1 (NRP1)	Double nrp1-1 nrp2-1 mutants show arrest of cell cycle progression at G2/M and disordered cellular organization occurred in root tips. Localize in the nucleus and can form homomeric and heteromeric protein complexes with NRP2. Bind histones Histone2A and Histone2B and associate with chromatin in vivo. Plant mutated in both NRP1 and NRP2 genes show hypersensitivity to genotoxic stresses including …
AT5G62770	395	211	341	549	517	543	-1.07224	3.06969	6.87239	0.0316693	0.182103	NA	membrane-associated kinase regulator, putative (DUF1645);(source:Araport11)
AT5G28640	4930	3285	2213	6428	5623	5509	-1.07222	6.50825	22.0013	0.00174309	0.0278415	ANGUSTIFOLIA 3 (AN3)	Encodes a protein with similarity to mammalian transcriptional coactivator that is involved in cell proliferation during leaf and flower development. Loss of function mutations have narrow, pointed leaves and narrow floral organs. AN3 interacts with members of the growth regulating factor (GRF) family of transcription factors.
AT3G13440	2187	1221	714	2043	2381	2306	-1.07098	5.13388	12.4643	0.00825497	0.0778197	HEMK METHYLTRANSFERASE (NRF1)	Encodes a HemK class glutamine&#8208;methyltransferase that is involved in the termination of translation and essential for iron homeostasis.
AT1G15180	1138	694	253	961	1155	1272	-1.07056	4.14908	5.72376	0.0449469	0.224323	NA	MATE efflux family protein;(source:Araport11)
AT1G59990	2137	1451	1821	3046	3004	3231	-1.06962	5.59546	28.9166	0.00076136	0.0164314	EMBRYO DEFECTIVE 3108 (EMB3108)	Chloroplast DEAD-box ATP-dependent RNA helicase which interacts with LEA5 in chloroplasts.
AT1G70810	599	376	395	1067	613	662	-1.06949	3.59547	9.63828	0.0153248	0.116016	C2-DOMAIN ABA-RELATED7 (CAR7)	Calcium-dependent lipid-binding (CaLB domain) family protein;(source:Araport11)
AT3G13960	660	377	238	713	763	623	-1.06929	3.45063	7.68812	0.0251759	0.157701	GROWTH-REGULATING FACTOR 5 (GRF5)	Growth regulating factor encoding transcription activator. One of the nine members of a GRF gene family, containing nuclear targeting domain. Involved in leaf development and expressed in root, shoot and flower.
AT4G30350	5710	3311	1547	6180	6288	4834	-1.06904	6.48696	9.77614	0.014832	0.113808	SMAX1-LIKE 2 (SMXL2)	Encodes a member of an eight-gene family (SMAX1 and SMAX1-like) that has weak similarity to AtHSP101, a ClpB chaperonin required for thermotolerance. Regulates root and root hair development downstream of KAI2-mediated signaling.
AT3G56070	4857	2991	7459	12369	7818	6965	-1.06861	7.12561	7.98511	0.0232387	0.150078	ROTAMASE CYCLOPHILIN 2 (ROC2)	rotamase cyclophilin 2 (ROC2) exhibiting peptidyl-prolyl cis-trans isomerase activity involved in signal transduction.
AT4G08870	7040	3856	4302	6346	10025	8839	-1.06856	7.0447	19.8004	0.00236819	0.0337576	ARGININE AMIDOHYDROLASE 2 (ARGAH2)	Encodes one of the two arginase in the genome. Gene expression is enhanced by methyl jasmonate treatment. It is involved in the defense response to B.cinerea.
AT1G04660	491	308	397	979	644	445	-1.06839	3.41139	7.26716	0.0282894	0.16975	NA	glycine-rich protein;(source:Araport11)
AT5G57130	1749	1019	915	2268	2190	1705	-1.06803	4.99785	24.3618	0.00128694	0.0228331	SMAX1-LIKE 5 (SMXL5)	Encodes a member of an eight-gene family (SMAX1 and SMAX1-like) that has weak similarity to AtHSP101, a ClpB chaperonin required for thermotolerance.
AT5G17990	2099.15	1506.66	1901.33	3466	3380.52	2694	-1.06798	5.62859	26.3672	0.0010123	0.0197549	TRYPTOPHAN BIOSYNTHESIS 1 (TRP1)	Encodes the tryptophan biosynthetic enzyme phosphoribosylanthranilate transferase (PAT1, called trpD in bacteria). Converts anthranilate and phosphoribosylpyrophosphate into phosphoribosylanthranilate and inorganic pyrophosphate. The mRNA is cell-to-cell mobile.
AT5G48720	831	529	364	1029	958	893	-1.06763	3.90518	12.062	0.00896099	0.0822658	X-RAY INDUCED TRANSCRIPT 1 (XRI1)	Encodes XRI1 (X-ray induced 1). Required for post-meiotic stages of pollen development and male and female meiosis. Maybe required for meiotic DNA repair. Inducible by X-ray. Homozygous xri1 mutants are sterile due to extensive chromosome fragmentation.
AT1G15440	2814	1685	1141	2742	3061	3473	-1.06584	5.60059	16.3827	0.00402765	0.0479792	PERIODIC TRYPTOPHAN PROTEIN 2 (PWP2)	Encodes a nucleolar protein that is a ribosome biogenesis co-factor. Mutants display aberrant RNA processing and female gametophyte development.
AT3G02150	405	254	440	618	625	648	-1.06465	3.30599	7.46052	0.0268017	0.163571	PLASTID TRANSCRIPTION FACTOR 1 (PTF1)	a chloroplast trans-acting factor of the psbD light-responsive promoter.TCP gene involved in heterochronic control of leaf differentiation.
AT4G36150	621	383	391	706	851	781	-1.06388	3.61338	11.2989	0.010524	0.0915683	NA	Disease resistance protein (TIR-NBS-LRR class) family;(source:Araport11)
AT3G27550	660	368	560	696	1191	788	-1.06377	3.80931	9.16227	0.0171949	0.124524	(CFM9)	Mitochondrial protein involved in RNA splicing. Required for normal mitochondrion biogenesis.
AT1G30040	2038	1359	1073	2274	2987	2230	-1.06317	5.28845	20.2433	0.00222207	0.0325161	GIBBERELLIN 2-OXIDASE (GA2OX2)	Encodes a gibberellin 2-oxidase that acts on C-19 gibberellins. AtGA2OX2 expression is responsive to cytokinin and KNOX activities.
AT5G64680	1269	794	1363	1653	1801	2392	-1.06177	4.93974	12.8384	0.00766051	0.0739722	NA	mediator-associated protein;(source:Araport11)
AT3G17910	978	690	324	1086	1154	1064	-1.05973	4.10902	8.53352	0.0201341	0.136888	SURFEIT 1A (SURF1A)	Encodes one of two Arabidopsis mitochondrial proteins similar to human SURF1 which is known to be involved in cytochrome c oxidase assembly. Mutations result in embryo lethality.
AT1G79470	999	619	593	1069	1110	1487	-1.0562	4.26815	14.6313	0.00545865	0.0585723	NA	Aldolase-type TIM barrel family protein;(source:Araport11)
AT2G20585	1479	816	750	1792	1413	1799	-1.05479	4.70743	19.9162	0.00232883	0.0335112	NUCLEAR FUSION DEFECTIVE 6 (NFD6)	nuclear fusion defective 6;(source:Araport11)
AT1G59620	860	435	328	778	822	1007	-1.05424	3.77625	9.20364	0.0170212	0.123604	(CW9)	Encodes CW9.
AT5G23690	1132	525	248	1181	895	934	-1.05264	3.96984	6.08295	0.0401351	0.209435	NA	Polynucleotide adenylyltransferase family protein;(source:Araport11)
AT3G55620	5180	3119	2921	5985	6593	5985	-1.05135	6.60008	32.2187	0.000541936	0.0131962	EUKARYOTIC INITIATION FACOR 6A (eIF6A)	Translation initiation factor IF6;(source:Araport11)
AT5G27330	3079	2081	944	3181	3812	3000	-1.0493	5.70697	9.69112	0.0151335	0.115261	NA	Prefoldin chaperone subunit family protein;(source:Araport11)
AT1G31760	606	341	814	1197	893	940	-1.04853	3.98066	7.59748	0.0258079	0.15985	SWI/SNF PROTEIN COMPLEX B5 (SWIB5)	SWIB/MDM2 domain superfamily protein;(source:Araport11)
AT2G30860	15478	10970	12794	24869	26769	15303	-1.04812	8.44106	18.7276	0.00277588	0.0374103	GLUTATHIONE S-TRANSFERASE PHI 9 (GSTF9)	Encodes glutathione transferase belonging to the phi class of GSTs. Naming convention according to Wagner et al. (2002).
AT5G39850	1814	1084	2131	3743	2767	2147	-1.04758	5.48609	11.7332	0.00959561	0.0865499	NA	Ribosomal protein S4;(source:Araport11)
AT5G66860	3228	1892	2674	5713	3501	3948	-1.04742	6.0928	20.7139	0.00207905	0.031293	NA	Ribosomal protein L25/Gln-tRNA synthetase, anti-codon-binding domain-containing protein;(source:Araport11)
AT4G26810	371	219	358	708	487	420	-1.04659	3.06919	5.83231	0.0434182	0.219658	NA	SWIB/MDM2 domain superfamily protein;(source:Araport11)
AT2G13840	596	301	521	1019	758	603	-1.04459	3.62792	8.57587	0.019917	0.135942	NA	Polymerase/histidinol phosphatase-like protein;(source:Araport11)
AT2G15690	2420.33	1346.97	852	2952	2722	1822	-1.04451	5.28315	12.1156	0.00886254	0.0817996	DYW DOMAIN PROTEIN 2 (DYW2)	Encodes an atypical PPR-DYW protein containing five predicted PPR domains and a C-terminal DYW domain separated by an amino acid sequence that do not clearly correspond to an E domain. It is expressed in both the mitochondrion and chloroplast and is also involved in RNA editing in the mitochondrion and chloroplast as a core member of E+-type PPR editosomes.
AT1G53160	2389	1476	3340	5879	3633	3021	-1.04441	6.01635	8.27584	0.0215224	0.142999	SQUAMOSA PROMOTER BINDING PROTEIN-LIKE 4 (SPL4)	Encodes a member of the SPL (squamosa-promoter binding protein-like)gene family, a novel gene family encoding DNA binding proteins and putative transcription factors. Contains the SBP-box, which encodes the SBP-domain, required and sufficient for interaction with DNA. It is involved in regulation of flowering and vegetative phase change. Its temporal expression is regulated by the microRNA miR156…
AT4G08850	2178	1811	704	2408	3223	2182	-1.04401	5.35389	7.53905	0.026226	0.161502	MDIS1-INTERACTING RECEPTOR LIKE KINASE2 (MIK2)	MIK1 encodes a receptor kinase that forms a complex with MDIS1/MIK2 and binds LURE1, the female pollen guidance chemi-attractant. MIK1 phosphorylates MDIS1 and is autophosphorylated.
AT1G80850	976	544	492	1130	1067	1086	-1.04363	4.10393	15.6677	0.00454649	0.0518638	NA	DNA glycosylase superfamily protein;(source:Araport11)
AT5G14390	1170	717	913	2351	1330	1069	-1.04353	4.61465	11.563	0.00994648	0.088139	NA	alpha/beta-Hydrolases superfamily protein;(source:Araport11)
AT1G78830	1146	791	1269	2285	2133	1110	-1.04296	4.84058	9.96237	0.0141977	0.110916	(MNB1)	In combination with MYB4, MAN3, and Mannose part of signaling cascade which regulates cadmium tolerance. Mannose is able to bind to the GNA-related domain of MNB1; mannose binding to the GNA-related domain of MNB1 is required for MAN3-mediated Cd tolerance.Involved in Fe deficiency response via modulation of ROS accumulation.
AT5G11630	800	541	526	1541	997	627	-1.04248	4.02972	8.807	0.0187829	0.131166	NONRESPONDING TO OXYLIPINS 2 (NOXY2)	The mutant is insensitive to oxylipin 9-HOT treatment. Involved in plant defense.
AT2G46280	10026	6672	7556	15328	13259	12197	-1.04181	7.73171	34.7614	0.000425185	0.0112282	TGF-BETA RECEPTOR INTERACTING PROTEIN 1 (TRIP-1)	Encodes a homolog of mammalian TGF-beta receptor interacting protein. Co-immunoprecipitates with BRI1 and can be phosphorylated in vitro by BRI1 at specific sites (Thr-14, Thr-89, and either Thr-197 or Ser-198). May therefore be a cytoplasmic BRI1 substrate and involved in brassinosteroid regulated plant growth and development.The encoded protein has two DWD motifs. It can bind to DDB1a in Y2H as…
AT2G33510	799	523	460	1200	864	903	-1.04114	3.95147	13.5331	0.00669353	0.0674589	(CFL1)	CFL1 is a negative regulator of cuticle development. Overexpression of CFL1 causes defects in cuticle formation. Interacts with FBH1, FBH3 and HDG1 to regulate cuticle formation. The physical interaction requires the C terminal 50 amino acids.
AT3G47800	2164	1287	1035	2921	2756	1703	-1.04072	5.26107	15.9322	0.00434525	0.0505046	NA	Galactose mutarotase-like superfamily protein;(source:Araport11)
AT4G34710	28205	14861	6556	22949	27767	27349	-1.04039	8.67993	7.60073	0.0257849	0.15979	ARGININE DECARBOXYLASE 2 (ADC2)	Encodes a arginine decarboxylase (ADC), a rate-limiting enzyme that catalyzes the first step of polyamine (PA) biosynthesis via ADC pathway in Arabidopsis thaliana. Arabidopsis genome has two ADC paralogs, ADC1 and ADC2. ADC2 is stress-inducible (osmotic stress). Double mutant analysis showed that ADC genes are essential for the production of PA, and are required for normal seed development. Over…
AT1G74750	733.16	478.67	346	507	1066	956.67	-1.04	3.74717	6.4714	0.035649	0.196082	NA	Pentatricopeptide repeat (PPR) superfamily protein;(source:Araport11)
AT5G04910	1174	819	1244	2215	1902	1428	-1.03988	4.85054	15.126	0.00499698	0.0552841	NA	DNA repair REX1-B protein;(source:Araport11)
AT1G29030	1204	760	659	1235	1229	1824	-1.03967	4.50066	13.4948	0.00674268	0.0677851	NA	Apoptosis inhibitory protein 5 (API5);(source:Araport11)
AT4G32910	3306	1825	1016	2779	3539	3455	-1.03932	5.68446	10.5907	0.0122965	0.10112	SUPPRESSOR OF BAK1 BKK1 (SBB1)	SBB1 is a putative nucleoporin that is localized to the nuclear envelope. SBB1 was identified in a screen for supressors of BAK1, BKK1 mediated cell death.
AT2G17840	3493	2314	4068	6634	4852	5398	-1.03912	6.45997	15.6223	0.00458224	0.0521733	EARLY-RESPONSIVE TO DEHYDRATION 7 (ERD7)	Identified as drought-inducible gene by differential hybridization. Upregulated by high light, drought, cold and salt stress determined by microarray analysis.
AT4G34390	1993	1370	864	2444	2225	2278	-1.0372	5.18491	16.8425	0.00373317	0.0456847	EXTRA-LARGE GTP-BINDING PROTEIN 2 (XLG2)	An alternative form of heterotrimeric G-protein alpha subunit.
AT1G68670	1960	1223	664	2267	2220	1750	-1.03596	5.02613	11.593	0.00988351	0.0879207	(HHO2)	HHO2 is a HRS1 homolog. Nitrate-inducible expression. Also induced in roots by low Pi and is likely involved in maintaining phosphate homeostasis. It is target of PHR1.Both HHO2 and HRS1 are involved in Ni cross regulation of Pi signaling. They function as transcriptional repressors of SPX1, SPX2, and SPX4 as part of a cascade to regulate nitrogen and phosphorus balance. Transcriptional repressor…
AT5G26110	1260	632	1506	3162	1285	1359	-1.03434	4.9022	5.8814	0.0427488	0.217635	NA	Protein kinase superfamily protein;(source:Araport11)
AT3G12270	2093	1169	1050	2279	2342	2356	-1.03384	5.19529	24.485	0.00126754	0.0226121	PROTEIN ARGININE METHYLTRANSFERASE 3 (PRMT3)	protein arginine methyltransferase 3;(source:Araport11)
AT5G06750	881	493	540	1129	1082	924	-1.03372	4.0372	15.8944	0.00437332	0.0506519	ARABIDOPSIS PP2C CLADE D 8 (APD8)	Protein phosphatase 2C family protein;(source:Araport11)
AT4G36710	1064	584	525	1343	1281	909	-1.0336	4.20519	14.105	0.00601083	0.0624765	(HAM4)	GRAS family transcription factor;(source:Araport11)
AT3G12080	3661	2509	1924	4598	4257	4455	-1.03067	6.12544	25.5288	0.00111712	0.0209723	EMBRYO DEFECTIVE 2738 (emb2738)	Encodes a putative plastid-targeted GTP-binding protein that is essential for embryogenesis and chloroplast development.
AT1G56280	15072	9150	12618	21977	20142	19139	-1.02994	8.3249	30.2457	0.00066157	0.0149598	DROUGHT-INDUCED 19 (DIL9)	Encodes a gene whose transcript level in root and leaves increases to progressive drought stress. The increase in transcript level is independent from abscisic acid level. Sequence is not similar to any protein of known function. It appears to be a member of plant-specific gene family. It's phosphorylated by AtCPK11 in a Ca(2+)-dependent manner at Thr105 and Ser107 within the AtDi19 bipartite nuc…
AT3G03020	471	342	218	706	456	541	-1.02797	3.15704	5.97806	0.0414689	0.213453	NA	hypothetical protein;(source:Araport11)
AT3G09890	1004	585	569	1359	1355	818	-1.02734	4.20499	12.8641	0.00762175	0.0737087	NA	Ankyrin repeat family protein;(source:Araport11)
AT1G10050	841	325	560	850	942	956	-1.02683	3.85783	10.2688	0.0132272	0.105965	NA	Encodes a putative glycosyl hydrolase family 10 protein (xylanase).
AT5G62570	1781	1110	890	2103	2104	1939	-1.02614	5.01229	22.4063	0.0016518	0.0269145	CALMODULIN-BINDING PROTEIN 60A (CBP60A)	Part of plant immune signaling network.
AT5G61900	1727.55	1378.55	1416	2672	2400.81	2531.82	-1.02481	5.31972	25.3526	0.00114086	0.0213127	BONZAI 1 (BON1)	Encodes a plasma-membrane localized, copine-like protein, which is a member of a newly identified class of calcium-dependent, phospholipid binding proteins that are present in a wide range of organisms. Mutants exhibit temperature-sensitive growth defects and increased hypersensitive response where permissive conditions are low temperature (22 degrees Celsius) and low humidity. Gene is expressed …
AT1G15420	1857	1389	1067	3071	2058	2053	-1.02386	5.22716	18.0603	0.00307476	0.040121	LANT-SPECIFIC COMPONENT OF THE PRE- RRNA PROCESSING COMPLEX1 (PCP1)	Encodes a novel plant specific protein that is co-expressed with components of pre-rRNA processing complex. Co-localizes with NuGWD1 and SWA1.
AT5G14520	6116	3686	4074	7732	7544	7421	-1.0236	6.89752	36.3099	0.000369435	0.0103793	PESCADILLO (PES)	Encodes a nucleolar protein that plays an essential role in cell growth and survival through its regulation of ribosome biogenesis and mitotic progression.
AT3G05250	482	251	226	490	539	500	-1.02351	3.01377	6.02187	0.040905	0.211593	NA	RING/U-box superfamily protein;(source:Araport11)
AT3G13222	1861	1194	591	2134	1738	1976	-1.02243	4.94073	9.93722	0.0142813	0.111211	GBF-INTERACTING PROTEIN 1 (GIP1)	Encodes a protein that binds to G-box binding transcription factors and enhances their binding affinities to G-box in vitro. This protein localizes to the nucleus and is expressed predominantly in the root.
AT1G29320	1584	803	904	2016	1796	1491	-1.02126	4.79551	22.0647	0.00172838	0.0276405	NA	Transducin/WD40 repeat-like superfamily protein;(source:Araport11)
AT5G64650	1155	716	583	1488	1304	1192	-1.02026	4.38556	17.2711	0.00348278	0.0434549	NA	Ribosomal protein L17 family protein;(source:Araport11)
AT1G03860	4654	2971	3669	6947	6388	5362	-1.02021	6.61368	30.6878	0.000632075	0.0145648	PROHIBITIN 2 (PHB2)	prohibitin 2
AT1G16350	4603	2895	1468	4799	5168	4333	-1.01794	6.23236	11.0204	0.0111796	0.0951996	NA	Aldolase-type TIM barrel family protein;(source:Araport11)
AT2G35290	707	335	427	1202	706	478	-1.01788	3.62951	6.54464	0.0348763	0.193241	SMALL AUXIN UPREGULATED RNA 79 (SAUR79)	hypothetical protein;(source:Araport11)
AT3G15450	4842	2959	4706	9043	6838	5047	-1.01737	6.76843	15.4238	0.0047427	0.053259	NA	aluminum induced protein with YGL and LRDR motifs;(source:Araport11)
AT5G44130	478	316	324	956	429	476	-1.01697	3.27455	5.69008	0.0454352	0.225454	FASCICLIN-LIKE ARABINOGALACTAN PROTEIN 13 PRECURSOR (FLA13)	Fasciclin-like arabinogalactan protein. Possibly involved in embryogenesis and seed development.
AT4G04830	870	437	372	877	1002	772	-1.01561	3.80456	10.2592	0.0132564	0.106112	METHIONINE SULFOXIDE REDUCTASE B5 (MSRB5)	methionine sulfoxide reductase B5;(source:Araport11)
AT3G14600	11598	6786	8548	16394	14513	13145	-1.01533	7.85195	32.8313	0.000510436	0.0126657	NA	Ribosomal protein L18ae/LX family protein;(source:Araport11)
AT5G59440	1420	795	1926	2777	1881	2300	-1.01462	5.18994	8.66488	0.0194702	0.1343	ZEUS1 (ZEU1)	Encodes thymidylate kinase which exists in two isoforms in plants. The longer variant of 263 amino acids with a N-terminal extension that is required for localization to the mitochondrion. The second isoform of 224 residues is localized to the cytoplasm and nucleoplasm. Peak of expression occurs during G1/S phase transition.
AT1G59580	1615	863	429	1996	1507	1076	-1.01385	4.57814	6.8896	0.0315115	0.181745	MITOGEN-ACTIVATED PROTEIN KINASE HOMOLOG 2 (MPK2)	encodes a mitogen-activated kinase involved in innate immunity The mRNA is cell-to-cell mobile.
AT4G36020	1693	992	472	1645	1852	1474	-1.01373	4.71072	8.19422	0.0219875	0.144739	COLD SHOCK DOMAIN PROTEIN 1 (CSDP1)	Encodes a cold shock domain protein. Involved in cold acclimation by blocking the secondary structure of mRNA which in turn facilitates translation at cold temperature.
AT3G54850	1528	865	395	1260	1605	1478	-1.01206	4.52324	7.02576	0.030298	0.176809	PLANT U-BOX 14 (PUB14)	Encodes a protein with a typical U-box domain followed by an Armadillo repeat region, a domain organization that is frequently found in plant U-box proteins. Displays ubiquitin ligase activity in vitro. Regulator of flowering time.
AT2G01540	845	537	312	1458	621	670	-1.01205	3.8348	5.48265	0.0485978	0.234357	C2-DOMAIN ABA-RELATED 10 (CAR10)	Calcium-dependent lipid-binding (CaLB domain) family protein;(source:Araport11)
AT1G76405	912	543	610	1773	720	907	-1.01189	4.143	8.00508	0.0231153	0.149362	(OEP2)	outer envelope pore 21B-like protein;(source:Araport11)
AT1G28380	1761	1004	536	1676	1830	1677	-1.01189	4.77373	9.69909	0.0151049	0.115216	NECROTIC SPOTTED LESIONS 1 (NSL1)	This gene is predicted to encode a protein involved in negatively regulating salicylic acid-related defense responses and cell death programs. nsl1 mutants develop necrotic lesions spontaneously and show other features of a defense response, such as higher levels of SA and disease resistance-related transcripts, in the absence of a biotic stimulus. The NSL1 protein is predicted to have a MACPF do…
AT4G31120	3675	2363	1089	3132	3614	4479	-1.01065	5.89664	8.05409	0.0228162	0.148261	SHK1 BINDING PROTEIN 1 (SKB1)	Involved in vernalization. Required for epigenetic silencing of FLC, and for vernalization-mediated histone modification.
AT1G02520	923	503	433	991	1041	920	-1.01061	3.96162	12.5425	0.00812608	0.0769943	ATP-BINDING CASSETTE B11 (ABCB11)	Encodes an ATP-binding cassette (ABC) transporter. Expressed in the vascular tissue of primary stem. The mRNA is cell-to-cell mobile.
AT5G09770	1923	1202	3150	4894	2835	2990	-1.01028	5.80555	6.46041	0.0357668	0.196417	NA	Ribosomal protein L17 family protein;(source:Araport11)
AT1G27050	718	460	312	862	816	716	-1.01017	3.65713	8.97348	0.0180165	0.127692	NA	Encodes a protein with a RNA recognition motif. Previously annotated as ATHB54, a homeodomain leucine zipper (HD-Zip) family protein. In the TAIR10 genome release (2010), this locus was split into two loci: AT1G27045 (containing homeodomain and leucine zipper domains) and AT1G27050 (containing a RNA recognition motif). AT1G27045 is now named ATHB54. Note that Affymetrix ATH1 Probe Set linked to s…
AT2G26470	562	369	295	692	648	641	-1.00891	3.38766	8.33171	0.0212113	0.141485	NA	embryonic stem cell-specific 5-hydroxymethylcytosine-binding protein;(source:Araport11)
AT2G20390	930	683	631	913	1410	1332	-1.00835	4.28162	11.7388	0.00958426	0.0864798	NA	cytochrome oxidase complex assembly protein;(source:Araport11)
AT3G17590	1005	630	1256	1583	1790	1448	-1.00798	4.66911	10.5465	0.0124191	0.101817	BUSHY GROWTH (BSH)	Encodes the Arabidopsis homologue of yeast SNF5 and represents a conserved subunit of plant SWI/SNF complexes.
AT2G44860	3692	2048	5122	9420	4984	4000	-1.00758	6.57671	6.06993	0.0402977	0.209652	RIBOSOMAL PROTEIN L24C (RPL24C)	cytosolic ribosomal protein gene, part of eL24 family
AT4G16500	2707	1860	4060	3174	4343	6833	-1.00697	6.2621	5.79467	0.0439406	0.220962	PHYTOCYSTATIN 4 (CYS4)	Cystatin/monellin superfamily protein;(source:Araport11)
AT5G52470	18873	12078	11354	23556	22171	22676	-1.00667	8.49425	32.7974	0.00051212	0.0126815	FIBRILLARIN 1 (FIB1)	Encodes a fibrillarin, a key nucleolar protein in eukaryotes which associates with box C/D small nucleolar RNAs (snoRNAs) directing 2'-O-ribose methylation of the rRNA. This gene also encodes a novel box C/D snoRNA, U60.1f in its fifth intron that accumulates in seedlings and that their targeted residue on the 25 S rRNA is methylated.
AT2G33340	9078	5414	3349	7488	10399	10128	-1.00621	7.21628	11.7936	0.00947485	0.0858122	MOS4-ASSOCIATED COMPLEX 3B (MAC3B)	Encodes MAC3B, a U-box proteins with homology to the yeast and human E3 ubiquitin ligase Prp19. Associated with the MOS4-Associated Complex (MAC). Involved in plant innate immunity. Regulator of flowering time.
AT3G13460	19260	11978	8877	20075	23544	20351	-1.006	8.40024	20.2713	0.00221322	0.032506	EVOLUTIONARILY CONSERVED C-TERMINAL REGION 2 (ECT2)	Physically interacts with CIPK1. ECT2 regulates the mRNA levels of the roteasome regulator PTRE1 and of several 20S proteasome subunits, resulting in enhanced 26S proteasome activity. YTHDF protein which togeteher with ECT3 and ECT4 is involved in cell proliferation during plant organogenesis.
AT5G55920	4917	2854	1266	5114	4498	4510	-1.00522	6.21664	8.30909	0.0213366	0.141998	OLIGOCELLULA 2 (OLI2)	Encodes a homolog of the S. cerevisiae Nop2 that is involved in ribosome biogenesis and plays a role on organ size control by promoting cell proliferation and preventing compensation in normal leaf development.
AT3G15000	14352	8449	5314	12412	16982	14757	-1.00486	7.86996	12.6846	0.00789816	0.0756337	RNA-EDITING FACTOR INTERACTING PROTEIN 1 (RIP1)	Encodes RIP1 (RNA-editing factor interacting protein 1). Involved in chloroplast and mitochondrial RNA editing. The mRNA is cell-to-cell mobile.
AT5G05730	1684	1244	1198	2545	2237	2006	-1.00332	5.15862	25.3044	0.00114747	0.0213817	ANTHRANILATE SYNTHASE ALPHA SUBUNIT 1 (ASA1)	ASA1 encodes the alpha subunit of anthranilate synthase, which catalyzes the rate-limiting step of tryptophan synthesis. ASA1 is induced by ethylene, and forms a link between ethylene signalling and auxin synthesis in roots.
AT4G15850	560	282	252	453	581	668	-1.00311	3.18351	5.91009	0.0423637	0.216265	RNA HELICASE 1 (RH1)	plant DEAD box-like RNA helicase.
AT3G23940	5965	3552	4049	7795	6598	7477	-1.00184	6.85038	32.4343	0.000530577	0.0129924	DIHYDROXYACID DEHYDRATASE (DHAD)	Encodes a member of the dihydroxyacid dehydrates family of proteins that encode enzymes involved in branched chain amino acid biosynthesis. Loss of function mutations have significantly reduced transmission and fertility due to defects in male and female gametophyte development and embryo lethality. Mutants have increased sensitivity to abiotic stressors which may be partially compensated by addi…
AT3G51890	543	489	623	1003	906	885	-1.00151	3.88353	9.94574	0.014253	0.111025	CLATHRIN LIGHT CHAIN 3 (CLC3)	Clathrin light chain protein;(source:Araport11)
AT5G66040	1989	1076	1889	3765	2620	1768	-0.999814	5.41057	10.7104	0.0119717	0.0992572	SULFURTRANSFERASE PROTEIN 16 (STR16)	Encodes a protein with thiosulfate sulfurtransferase/rhodanese activity in vitro, however, it is likely to use a substrate other than thiosulfate or 3-mercaptopyruvate in vivo. The mRNA is cell-to-cell mobile.
AT3G15810	2891	1749	2446	4512	4124	2952	-0.999235	5.92721	20.6928	0.00208521	0.0313662	NA	LURP-one-like protein (DUF567);(source:Araport11)
AT5G36220	564	325	384	924	616	524	-0.998545	3.43621	7.68532	0.0251952	0.157701	CYTOCHROME P450, FAMILY 81, SUBFAMILY D, POLYPEPTIDE 1 (CYP81D1)	member of CYP81D family of cytochrome p450s. This gene was originally called CYP91A1, but was later renamed to CYP81D1.
AT4G16490	4723	2442	1168	3771	4834	4143	-0.998391	6.07843	7.62233	0.0256326	0.159131	NA	ARM repeat superfamily protein;(source:Araport11)
AT1G30500	393	252	266	426	554	484	-0.996223	2.96366	5.53815	0.0477246	0.231808	NUCLEAR FACTOR Y, SUBUNIT A7 (NF-YA7)	nuclear factor Y, subunit A7;(source:Araport11)
AT3G26740	15324	10799	17298	26794	25308	20095	-0.996199	8.56997	16.3273	0.00406507	0.0483061	CCR-LIKE (CCL)	transcripts are differentially regulated at the level of mRNA stability at different times of day controlled by the circadian clock. mRNAs are targets of the mRNA degradation pathway mediated by the downstream (DST) instability determinant.
AT1G30680	2281	1594	1690	3119	3074	2868	-0.995904	5.5817	29.6987	0.000700517	0.0155225	ARABIDOPSIS TWINKLE HOMOLOG (ATH)	Twinkle is a dual localized (mitochondria and chloroplast) DNA primase-helicase. It synthesizes RNA primers from a 5&#8242; -(G/C)GGA-3&#8242; template, where the last two 3' nucleotides are cryptic. Mitochondrial protein involved in DNA replication which binds to DNA polymerases, Pol1A and Pol1B.
AT1G64380	868	594	616	1174	1545	664	-0.993242	4.15627	8.26334	0.0215929	0.143231	(ERF61)	encodes a member of the DREB subfamily A-6 of ERF/AP2 transcription factor family. The protein contains one AP2 domain. There are 8 members in this subfamily including RAP2.4.
AT4G15640	1995	1263	1227	2649	2289	2263	-0.993011	5.24889	27.7227	0.000867722	0.0178847	NA	adenylyl cyclase;(source:Araport11)
AT3G02220	2495	1780	1708	4264	2648	2853	-0.990685	5.68044	19.7661	0.00238002	0.0338258	NA	small acidic-like protein;(source:Araport11)
AT3G09720	1406	833	868	1598	1502	1820	-0.986795	4.70948	19.784	0.00237382	0.0337576	RNA HELICASE 57 (RH57)	P-loop containing nucleoside triphosphate hydrolases superfamily protein;(source:Araport11)
AT1G23280	2283	1658	1794	4105	2644	2648	-0.986762	5.6258	19.5177	0.00246785	0.0346673	NA	MAK16 protein-like protein;(source:Araport11)
AT5G16110	5533	4143	3272	6935	6753	7141	-0.985406	6.78802	23.9859	0.0013485	0.0235969	NA	hypothetical protein;(source:Araport11)
AT3G28450	1060	754	407	1507	1273	772	-0.985136	4.22228	7.21281	0.0287264	0.171499	BAK1-INTERACTING RECEPTOR-LIKE KINASE 2 (BIR2)	Negative regulator of pattern-triggered immunity in complex with BIR3 and PLD&#947;1.
AT3G26440	884.98	556.51	956.83	1387.42	1170.68	1353.72	-0.985107	4.37546	11.9456	0.00917941	0.0839528	NA	transmembrane protein, putative (DUF707);(source:Araport11)
AT1G09320	843	637	281	1182	903	729	-0.983956	3.89012	6.03022	0.0407987	0.211305	AGENET DOMAIN (AGD)-CONTAINING P1 (AGDP1)	Heterochromatin-binding protein which can bind to three H3K9me2 tails. Preferentially binds to long TEs. Required for transcriptional silencing, non-CG DNA methylation, and H3K9 dimethylation at some loci.
AT3G20540	2777	1866	1110	2731	3219	3086	-0.983852	5.58737	13.035	0.00736996	0.0721446	POLYMERASE GAMMA 1 (POLGAMMA1)	Encodes an organellar DNA polymerase I that is also involved in double strand break repair.
AT2G20530	5126	3146	3686	7939	5466	5811	-0.982932	6.66212	25.5123	0.00111931	0.020981	PROHIBITIN 6 (PHB6)	prohibitin 6;(source:Araport11)
AT3G26090	1130	627	611	1463	1325	948	-0.982528	4.30121	14.1345	0.00597802	0.0622691	REGULATOR OF G-PROTEIN SIGNALING 1 (RGS1)	Encodes AtRGS1, a putative membrane receptor for D-glucose. Also functions as a regulator of G-protein signaling. Has GTPase-accelerating activity. Regulates the activity of AtGPA1. Lines over-expressing the gene are more tolerant to dehydration and root elongation. These phenotypes are dependent on ABA. Nuclear localization of the protein is dependent on ABA. RGS1 endocytosis is induced by JA wh…
AT1G06720	3564	1883	1798	4202	3364	3732	-0.981076	5.90261	24.6165	0.00124724	0.0224838	NA	P-loop containing nucleoside triphosphate hydrolases superfamily protein;(source:Araport11)
AT3G06780	844	576	601	1730.46	698.37	867.16	-0.981032	4.10802	7.25902	0.0283543	0.170055	NA	glycine-rich protein;(source:Araport11)
AT2G45030	3104	1999	2021	3859	3752	3739	-0.980704	5.91263	31.168	0.000601892	0.0141521	NA	Translation elongation factor EFG/EF2 protein;(source:Araport11)
AT1G31130	4522	2791	1645	4765	4601	4559	-0.978486	6.20784	13.4347	0.00682064	0.068229	NA	polyadenylate-binding protein 1-B-binding protein;(source:Araport11)
AT1G33110	2130	1462	1487	2974	2881	2308	-0.978227	5.43327	25.8076	0.00108081	0.0204547	NA	MATE efflux family protein;(source:Araport11)
AT1G73875	595	405	310	905	555	631	-0.977922	3.46594	7.16062	0.0291542	0.1731	CATABOLITE REPRESSOR 4E (CCR4E)	Deadenylase.
AT2G23600	1838	1071	1434	3116	1986	1880	-0.977855	5.19891	16.6421	0.00385809	0.0466424	ACETONE-CYANOHYDRIN LYASE (ACL)	Encodes a protein shown to have carboxylesterase activity, methyl salicylate esterase activity, methyl jasmonate esterase activity, and methyl IAA esterase activity in vitro. MES2 appears to be involved in MeSA hydrolysis in planta. This protein does not act on MeGA4, or MEGA9 in vitro and has been show to be capable of hydrolyzing methyl ester nicotinate back to nicotinate.
AT1G19600	2949	1634	1791	3656	3198	3172	-0.977689	5.73154	30.2629	0.000660391	0.0149598	NA	pfkB-like carbohydrate kinase family protein;(source:Araport11)
AT3G07050	4980	3262	2370	5715	5642	5343	-0.976593	6.47014	20.9164	0.00202111	0.030667	NUCLEOSTEMIN-LIKE 1 (NSN1)	Arabidopsis NSN1 encodes a nucleolar GTP- binding protein and is required for maintenance of inflorescence meristem identity and floral organ development.
AT1G80270	3130	1932	2347	4030	4329	3461	-0.976363	5.97052	27.4897	0.000890625	0.0181865	PENTATRICOPEPTIDE REPEAT 596 (PPR596)	PENTATRICOPEPTIDE REPEAT 596;(source:Araport11)
AT4G16630	3474	2264	1614	3288	4099	4102	-0.975931	5.93879	15.935	0.00434316	0.0505046	NA	DEA(D/H)-box RNA helicase family protein;(source:Araport11)
AT5G47660	734	566	462	1246	867	743	-0.975122	3.91283	9.82347	0.0146674	0.11291	NA	Homeodomain-like superfamily protein;(source:Araport11)
AT5G26340	3157	1790	1126	2974	3732	2636	-0.974506	5.63363	11.5651	0.00994211	0.088139	(MSS1)	Encodes a protein with high affinity, hexose-specific/H+ symporter activity. The activity of the transporter appears to be negatively regulated by phosphorylation. Importantly, microarray analysis, as well as the study of the expression of this gene in mutants involved in programmed cell death (PCD) demonstrated a tight correlation between this gene's expression and PCD.
AT2G39000	836	591	426	1295	788	873	-0.973071	3.96474	9.28797	0.0166741	0.12222	GCN5&#8208;RELATED N&#8208;ACETYLTRANSFERASE 4 (GNAT4)	Encodes a chloroplast localized n-acetyltransfefase involved in N-terminal protein amino acid acetylation.
AT1G01920	1424	1056	1369	2279	1537	2429	-0.972913	5.05475	13.4365	0.00681829	0.068229	NA	SET domain-containing protein;(source:Araport11)
AT4G11240	2790	1520	1326	2764	2799	3129	-0.972384	5.53463	20.1152	0.00226311	0.0329376	(TOPP7)	encodes a type I serine/threonine protein phosphatase expressed in expressed in roots, rosettes and flowers.
AT4G23990	3000	1805	1536	3392	3442	3079	-0.972213	5.71905	24.2918	0.00129813	0.0229979	CELLULOSE SYNTHASE LIKE G3 (CSLG3)	encodes a protein similar to cellulose synthase
AT5G03150	1176	473	309	1141	839	921	-0.969498	3.94454	6.23522	0.0382949	0.204099	JACKDAW (JKD)	JKD is a nuclear-localized putative transcription factor of the BIRDS/IDD C2H2 zinc finger family. JKD and its homologue BIB, restrict SHR movement to a single layer, the endodermis, and delimit tissue boundaries in the root meristem through a process that involves nuclear retention through protein complex formation. JKD mutation leads to periclinal divisions in the cortex, increased cell numbers…
AT3G49160	1477	1059.95	1111	1614	1912	2271	-0.968277	4.95803	16.0808	0.00423713	0.0496444	NA	Expression of the gene is downregulated in the presence of paraquat, an inducer of photoxidative stress.
AT3G57150	12345	7574	7297	16850	14877	11226	-0.968252	7.82715	24.0375	0.00133983	0.0235131	HOMOLOGUE OF NAP57 (NAP57)	Encodes a putative pseudouridine synthase (NAP57).
AT1G52720	2878	1694	1552	4338	2857	2448	-0.967894	5.66647	16.4627	0.00397437	0.047602	NA	hypothetical protein;(source:Araport11)
AT3G46530	3139	1887	1811	4195	3512.63	3044	-0.967861	5.83117	25.8519	0.00107517	0.0204547	RECOGNITION OF PERONOSPORA PARASITICA 13 (RPP13)	Confers resistance to the biotrophic oomycete, Peronospora parasitica. Encodes an NBS-LRR type R protein with a putative amino-terminal leucine zipper. Fungal protein ATR13 induces RPP13 gene expression and disease resistance. The mRNA is cell-to-cell mobile.
AT4G16141	2724	2021	2087	3450	3697	3784	-0.967696	5.86622	24.8676	0.0012096	0.0220754	GATA17-LIKE (GATA17L)	GATA type zinc finger transcription factor family protein;(source:Araport11)
AT3G52140	10659	5985	2594	7681	10097	11110	-0.967683	7.27483	6.22366	0.0384308	0.204508	NON RESPONDING TO OXYLIPINS 38 (NOXY38)	Involved in regulating mitochondrial quality control. Regulates mitochondrial association time and thereby is involved in mitochondrial fusion. Mutants show unregulated autophagy and display transcriptomic markers of mitochondrial stress. Its activity can be modulated by Lys acetylation.
AT1G48920	38220	24667	23484	55200	40434	41158	-0.96702	9.49955	26.1353	0.00104	0.0200851	NUCLEOLIN LIKE 1 (NUC-L1)	Encodes ATNUC-L1 (NUCLEOLIN LIKE 1), the predominant form of the two nucleolin proteins found in Arabidopsis. This protein is involved in rRNA processing, ribosome biosynthesis, and vascular pattern formation. PARL1 localizes to the nucleolus and parl1 mutants accumulate elevated levels of the unspliced 35S pre-rRNA. parl1 mutants also have defects in cotyledon, leaf, sepal, and petal vein patter…
AT4G28450	2160	1367	2045	3552	2602	2807	-0.966736	5.56995	18.469	0.00288716	0.0384817	NA	This gene is predicted to encode a protein with a DWD motif. It can bind to DDB1a in Y2H assays and may be involved in the formation of a CUL4-based E3 ubiquitin ligase
AT1G74840	2089	1584	772	2067	2640	2246	-0.965375	5.21541	9.04145	0.017715	0.126668	NA	Homeodomain-like superfamily protein;(source:Araport11)
AT1G04945	657.25	506.79	612	1310	892	701.56	-0.965341	3.93738	8.81354	0.018752	0.131012	NA	HIT-type Zinc finger family protein;(source:Araport11)
AT4G00170	1927	1136	1825	4514	1704	1729	-0.9649	5.37435	6.16536	0.0391254	0.206661	NA	Plant VAMP (vesicle-associated membrane protein) family protein;(source:Araport11)
AT4G34680	813	430	480	1403	586	720	-0.964454	3.83213	6.59042	0.0344042	0.19132	GATA TRANSCRIPTION FACTOR 3 (GATA3)	Encodes a member of the GATA factor family of zinc finger transcription factors.
AT2G20490	4035	1991	5362	7609	5390	5413	-0.96428	6.60631	7.59598	0.0258185	0.159875	(NOP10)	nucleolar RNA-binding Nop10p family protein;(source:Araport11)
AT5G42820	4590.86	2993.07	4062.27	6891.01	6363.94	5388.41	-0.963261	6.62891	23.8121	0.00137822	0.023935	(U2AF35B)	U2 auxiliary factor small subunit. The atU2AF35b protein and its homolog, atU2AF35a, contain most of the conserved domains of hsU2AF35, including the psiRRM, one RS domain, two zinc fingers, and the two regions for interacting with U2AF large subunit. Both proteins lack the stretch of glycines present in human U2AF35. The sequences are overall 83% identical, and each Arabidopsis homolog shows app…
AT3G05060	8990	6379	4070	12147	9047	9395	-0.963126	7.34123	15.4175	0.00474785	0.0532824	NA	SAR DNA-binding protein, putative, strong similarity to SAR DNA-binding protein-1 (Pisum sativum) GI:3132696; contains Pfam profile PF01798: Putative snoRNA binding domain; encodes NOP58-like protein
AT4G32030	2248	1451	2274	2904	2963	3663	-0.962809	5.6733	14.9719	0.00513532	0.0562528	NA	hypothetical protein;(source:Araport11)
AT4G16830	6024	3696	3088	7724	6618	5662	-0.962698	6.72864	22.9357	0.00154136	0.0257972	(ATRGGA)	Encodes a perinuclear and cytoplasmically localized mRNA binding protein. AtRGGA is likely involved in stress responsivness. It is induced by salt and osmotic stress and loss of function mutations are more sensitive to stress. The mRNA is cell-to-cell mobile.
AT4G24390	1238.35	857.73	854	740	1720.97	2130.22	-0.961945	4.6399	5.52488	0.0479316	0.232297	AUXIN SIGNALING F-BOX 4 (AFB4)	RNI-like superfamily protein;(source:Araport11)
AT3G23560	1824	1149	735	2284	1821	1644	-0.959735	4.93095	12.6196	0.00800141	0.0762622	ABERRANT LATERAL ROOT FORMATION 5 (ALF5)	Member of the multidrug and toxic compound extrusion (MATE) family, protects roots from inhibitory compounds.
AT2G21710	578	312	325	791	534	562	-0.9597	3.32565	7.03185	0.0302451	0.176628	EMBRYO DEFECTIVE 2219 (EMB2219)	Mitochondrial transcription termination factor family protein;(source:Araport11)
AT5G59450	1362	887	955	1596	1705	1734	-0.958781	4.75167	20.4124	0.00216929	0.0321416	NA	GRAS family transcription factor;(source:Araport11)
AT2G34357	5629	3350	1568	4440	4971	6470	-0.958683	6.4148	6.9965	0.0305537	0.177872	NA	ARM repeat superfamily protein;(source:Araport11)
AT4G27440	15234	10209	8701	17970	19615	15889	-0.957566	8.15457	24.4444	0.00127389	0.0227013	PROTOCHLOROPHYLLIDE OXIDOREDUCTASE B (PORB)	light-dependent NADPH:protochlorophyllide oxidoreductase B The mRNA is cell-to-cell mobile.
AT3G51450	946	544	854	1919	1249	601	-0.957053	4.30517	5.56637	0.0472883	0.230389	NA	Calcium-dependent phosphotriesterase superfamily protein;(source:Araport11)
AT3G60530	2684	1449	1904	3306	3321	2781	-0.957023	5.64706	25.8064	0.00108095	0.0204547	GATA TRANSCRIPTION FACTOR 4 (GATA4)	Encodes a member of the GATA factor family of zinc finger transcription factors.
AT5G40490	1972	1264	846	1272	2282	2665	-0.95697	5.07254	7.18386	0.0289627	0.172466	(HLP1)	HLP1 is a member of the conserved hnRNP A/B family and contains RNA Recognition Motifs (RRM).It binds mRNA and appears to be involved in targeting alternative polyadenylation (APA). APA targets include genes involved in flowering. Loss of HLP1 function results causes late flowering under long and short day conditions. This phenotype is suppressed by loss of FLC.
AT5G48655	2145	1250	1270	3045	1993	2238	-0.956022	5.27068	19.8029	0.00236734	0.0337576	SUMO-TARGETED UBIQUITIN E3 LIGASE 1 (STUBL1)	RING/U-box superfamily protein. SUMO- targeted ubiquitin ligase.
AT1G80700	1040	552.14	611	1849	818.32	783.64	-0.955057	4.17977	6.87047	0.0316869	0.182149	NA	stress response NST1-like protein;(source:Araport11)
AT1G56110	14061	9467	7874	17915	15372	15841	-0.95497	8.0316	25.4094	0.00113314	0.0211909	HOMOLOG OF NUCLEOLAR PROTEIN NOP56 (NOP56)	NOP56-like protein
AT3G57320	828	516	782	1904	688	840	-0.953368	4.17148	5.46219	0.0489248	0.235045	NA	threonine-tRNA ligase 2;(source:Araport11)
AT1G58290	15374	8742	3811	13586	14957	13319	-0.953231	7.80521	7.05163	0.0300742	0.17634	(HEMA1)	Encodes a protein with glutamyl-tRNA reductase (GluTR) activity, catalyzing the NADPH-dependent reduction of Glu-tRNA(Glu) to glutamate 1-semialdehyde (GSA) with the release of free tRNA(Glu). It is involved in the early steps of chlorophyll biosynthesis.
AT1G30320	1116	773	700	1464	1496	1115	-0.95282	4.44081	15.8956	0.00437243	0.0506519	NA	Remorin family protein;(source:Araport11)
AT1G07830	1659	928	1886	2778	2044	2312	-0.952749	5.24734	11.0036	0.0112208	0.0953496	NA	ribosomal protein L29 family protein;(source:Araport11)
AT4G25100	11865	2762	4193	12210	7230	7620	-0.952747	7.16087	6.52407	0.0350912	0.194116	FE SUPEROXIDE DISMUTASE 1 (FSD1)	Fe-superoxide dismutase
AT5G61440	847	559	915	1333	1095	1282	-0.951945	4.30988	11.0694	0.0110607	0.0945859	ATYPICAL CYS HIS RICH THIOREDOXIN 5 (ACHT5)	Encodes a member of the thioredoxin family protein. Located in the chloroplast. The mRNA is cell-to-cell mobile.
AT1G77550	1906	1172	920	1640	2060	2407	-0.951449	5.03988	12.8993	0.00756902	0.0734401	NA	tubulin-tyrosine ligase;(source:Araport11)
AT2G28840	6753	4390	5105	9798	8172	7608	-0.947824	7.08932	28.1601	0.000826707	0.0172735	XB3 ORTHOLOG 1 IN ARABIDOPSIS THALIANA (XBAT31)	Putative E3 Ub protein ligase; regulates thermoresponsive hypocotyl growth through mediating degradation of the thermosensor ELF3.
AT2G23370	993	612	618	1738	747	1004	-0.947269	4.20549	7.93802	0.0235328	0.151252	NA	cyclin delta-3;(source:Araport11)
AT1G30460	1591	1096	807	1720	1752	1930	-0.946755	4.85767	15.4046	0.00475855	0.053353	CLEAVAGE AND POLYADENYLATION SPECIFICITY FACTOR 30 (CPSF30)	Encodes AtCPSF30, the 30-KDa subunit of cleavage and polyadenylation specificity factor. AtCPSF30 is a probable processing endonuclease. Nucleus-localized RNA binding protein capable of interacting with itself and with calmodulin. Its RNA-binding activity is inhibited by calmodulin in a calcium-dependent fashion.
AT3G28940	3923	2626	4462	8308	5161	4315	-0.945783	6.55416	9.90763	0.0143805	0.11166	(AIG2B)	Encodes a protein with similarity to gamma-glutamyl cyclotransferases but lacking that activity. Functions with AIG2A (AT3G28930) to regulate production of tryptophan secondary metabolites. Loss of function results in increased immunity to Pst DC3000.
AT5G14530	481	439	606	964	1021	518	-0.945632	3.73545	5.60841	0.0466478	0.228691	ANTHESIS PROMOTING FACTOR 1 (APRF1)	Encodes a low molecular weight nuclear WDR protein which displays functional homology to the Swd2 protein, an essential subunit of the yeast histone methylation COMPASS complex. APRF1 acts upstream of FLC and promotes flowering under long day conditions.
AT1G76300	2254	1455	2509	4636	2964	2411	-0.945618	5.72601	9.92781	0.0143128	0.11142	SNRNP CORE PROTEIN SMD3 (SMD3A)	snRNP core protein SMD3;(source:Araport11)
AT5G59380	795	365	326	588	811	800	-0.944418	3.56989	6.51522	0.0351841	0.194418	METHYL-CPG-BINDING DOMAIN 6 (MBD6)	Protein containing methyl-CpG-binding domain.Has sequence similarity to human MBD proteins. The mRNA is cell-to-cell mobile.
AT2G19740	5622	4280	6444	10839	8438	7145	-0.944227	7.13311	13.7122	0.00646961	0.0658047	NA	Ribosomal protein L31e family protein;(source:Araport11)
AT5G26880	2389.94	1399	2205	4847	2479	2208	-0.942604	5.6514	8.97848	0.0179941	0.127571	AGAMOUS-LIKE 26 (AGL26)	Root Specific
AT1G15230	1587	1117	2092	3815	1970	2016	-0.941962	5.36598	7.20581	0.0287834	0.171651	NA	hypothetical protein;(source:Araport11)
AT3G17800	8268	5014	3001.18	9159	7182.73	8323.35	-0.940988	7.0426	12.0826	0.00892291	0.0820454	(DUF760?5)	mRNA level of the MEB5.2 gene (At3g17800) remains unchanged after cutting the inflorescence stem. Interacts with chloroplast chaperone CLPC1, which unfolds and delivers substrates to the stromal CLPPRT protease complex for degradation. Likely involved in senescence. Forms a small module with CLPD, connecting to DUF179-3, CLPX1, and CLPB3.
AT4G27620	1044	494	641	1806	808	742	-0.937832	4.14488	6.27378	0.0378462	0.202756	NA	intracellular protein transporter;(source:Araport11)
AT4G35850	4117	2492	2719	4822	4427	5070	-0.933936	6.26524	27.2623	0.000913717	0.018502	NA	Pentatricopeptide repeat (PPR) superfamily protein;(source:Araport11)
AT5G22790	1238	808	637	1293	1413	1392	-0.933827	4.46343	14.2773	0.00582258	0.0611261	RETICULATA-RELATED 1 (RER1)	reticulata-related 1;(source:Araport11)
AT3G43670	1003	583	604	1142	1098	1103	-0.933276	4.16716	14.4971	0.00559316	0.0596719	COPPER AMINE OXIDASE GAMMA 2 (CuAOgamma2)	Copper amine oxidase family protein;(source:Araport11)
AT1G15510	762	400	556	1213	730	712	-0.932969	3.82037	8.33979	0.0211668	0.141373	EARLY CHLOROPLAST BIOGENESIS2 (ECB2)	Encodes a pentatricopeptide repeat protein required for chloroplast transcript accD RNA editing and early chloroplast biogenesis.
AT3G61620	1594	807	792	2103	1389	1337	-0.932531	4.68449	13.3781	0.00689521	0.0686911	(RRP41)	exonuclease RRP41 (RRP41)
AT4G27260	2269	1449	1078	1975	3104	2190	-0.931488	5.29245	11.6162	0.00983512	0.087827	(WES1)	encodes an IAA-amido synthase that conjugates Asp and other amino acids to auxin in vitro. Lines carrying insertions in this gene are hypersensitive to auxin. It is involved in camalexin biosynthesis via conjugating indole-3-carboxylic acid (ICA) and cysteine (Cys). The mRNA is cell-to-cell mobile.
AT3G55440	34833	19586	31050	49064	43945	39474	-0.928773	9.46971	19.7496	0.00238572	0.0338671	TRIOSEPHOSPHATE ISOMERASE (TPI)	Encodes triosephosphate isomerase.
AT5G11240	2585	1630	812	2111	2451	2921	-0.928737	5.33891	7.48088	0.0266509	0.163169	NUCLEAR GLUCOSE-RESPONSIVE WD40 PROTEIN1 (NUGWD1)	GHS40 encodes a WD40 protein, that is localized in the nucleus and nucleolus. In the presence of high glucose it negatively regulates the expression of abscisic acid degradation and signaling genes.
AT1G27470	1937	1265	795	2093	1824	2122	-0.926113	5.02214	12.2111	0.0086907	0.080532	NA	transducin family protein / WD-40 repeat family protein;(source:Araport11)
AT5G40850	1999	1327	800	1876	2361	1987	-0.925852	5.06862	10.8431	0.0116243	0.0973289	UROPHORPHYRIN METHYLASE 1 (UPM1)	Encodes a urophorphyrin III methylase that catalyzes S-adenosyl-L-methionine-dependent transmethylation in a multistep process involving the formation of a covalently linked complex with S-adenosyl-L-methionine. The mRNA is cell-to-cell mobile.
AT3G44110	24399	14439	17053	21836	25672	37130	-0.925706	8.84352	12.6196	0.00800133	0.0762622	(J3)	Homologous to the co-chaperon DNAJ protein from E coli. Member of the HSP40 family. Interacts with HSP70-4(AT3G12580) to mediate heat shock response. Formation of HSGs is dependent on the farnyslation status of J3.
AT1G63090	1363	966	443	1632	1382	1197	-0.925018	4.49523	7.04731	0.0301114	0.1764	PHLOEM PROTEIN 2-A11 (PP2-A11)	phloem protein 2-A11;(source:Araport11)
AT1G73180	2095	1449	1000	2563	2284	2094	-0.923455	5.21868	15.5991	0.00460064	0.0522845	NA	Eukaryotic translation initiation factor eIF2A family protein;(source:Araport11)
AT3G21540	1968	1156	622	1658	2036	1844	-0.922706	4.90232	8.1778	0.0220826	0.144965	NA	transducin family protein / WD-40 repeat family protein;(source:Araport11)
AT2G28400	1377	907	1075	2422	1517	1304	-0.921682	4.80255	12.2299	0.00865733	0.0803	NA	senescence regulator (Protein of unknown function, DUF584);(source:Araport11)
AT2G34260	1277	772	1338	2555	1294	1479	-0.92123	4.82564	8.20478	0.0219266	0.14452	HUMAN WDR55 (WD40 REPEAT) HOMOLOG (WDR55)	Encodes a WDxR motif-containing protein that is required for gametogenesis, seed and endosperm development.
AT1G11960	1020	638	737	884	1268	1480	-0.920299	4.30524	9.48058	0.0159144	0.118845	(OSCA1.3)	Calcium channel that is phosphorylated by BIK1 in the presence of PAMPS and required for stomatal immunity.
AT4G29510	2710	1856	2315	4405	3188	3136	-0.919116	5.84323	19.6575	0.0024179	0.0341837	ARGININE METHYLTRANSFERASE 11 (PRMT11)	Has arginine N-methyltransferase activity. Modifies AtMBD7.
AT5G58370	1085	689	737	1477	1261	1115	-0.918793	4.37015	15.9847	0.00430665	0.0502306	(ENGB-3)	P-loop containing nucleoside triphosphate hydrolases superfamily protein;(source:Araport11)
AT3G16810	3316	2019	1897	3631	3391	3901	-0.918771	5.88072	23.1807	0.0014934	0.0252628	PUMILIO 24 (PUM24)	Encodes a member of the Arabidopsis Pumilio (APUM) proteins containing PUF domain (eight repeats of approximately 36 amino acids each). PUF proteins regulate both mRNA stability and translation through sequence-specific binding to the 3' UTR of target mRNA transcripts.
AT2G18630	2710	1823	820	3437	2353	2273	-0.918064	5.42952	6.93235	0.0311239	0.18011	NA	transmembrane protein, putative (DUF677);(source:Araport11)
AT2G43970	12516	7721	5679	11539	14292	12931	-0.917714	7.71003	15.5991	0.00460061	0.0522845	LA RELATED PROTEIN 6B (LARP6B)	RNA-binding protein;(source:Araport11)
AT1G63780	1850	1176	2257	2979	2740	2558	-0.915821	5.47647	10.9943	0.0112436	0.0954934	(IMP4)	Small nucleolar ribonucleoprotein protein involved in ribosomal RNA processing. Located in nucleolus and cajal bodies.
AT2G22430	11165	7076	8380	17192	12857	10985	-0.914847	7.77709	20.6434	0.00209973	0.0314673	HOMEOBOX PROTEIN 6 (HB6)	Encodes a homeodomain leucine zipper class I (HD-Zip I) protein that is a target of the protein phosphatase ABI1 and regulates hormone responses in Arabidopsis.
AT5G13780	5088	3015	3427	6405	5941	5175	-0.914041	6.55699	28.0447	0.000837288	0.0173608	N-TERMINAL ACETYLTRANSFERASE 10 (NAA10)	Encodes the catalytic subunit of a N-terminal acetyltransferase.
AT2G33370	8029	5147	9895	16995	10457	9024	-0.913247	7.60181	8.13891	0.0223099	0.146067	NA	Ribosomal protein L14p/L23e family protein;(source:Araport11)
AT4G30440	8803	5726	7186	11273	11021	11031	-0.912942	7.48938	25.2561	0.00115413	0.0214239	UDP-D-GLUCURONATE 4-EPIMERASE 1 (GAE1)	Encodes a UDP-D-glucuronate 4-epimerase involved in pectin biosynthesis in the cell wall and affects cell wall integrity and immunity to fungi and bacteria.
AT1G74430	1824.8	1412.15	1877	2495	2547.36	2931.79	-0.912459	5.43191	14.6845	0.00540649	0.0582707	MYB DOMAIN PROTEIN 95 (MYB95)	Encodes a putative transcription factor (MYB95). The mRNA is cell-to-cell mobile.
AT3G47610	1293	876	595	1571	1216	1388	-0.912228	4.49106	11.5796	0.00991151	0.0880625	NA	transcription regulator/ zinc ion binding protein;(source:Araport11)
AT1G68990	2386	1498	953	2381	2100	2712	-0.912113	5.28197	11.2232	0.0106971	0.0925222	MALE GAMETOPHYTE DEFECTIVE 3 (MGP3)	MGP3 (male gametophyte-defective 3) belongs to a small family of nuclear-encoded Phage type RNA polymerases (RPOTs) involved in the transcription of mitochondrial genes in Arabidopsis thaliana. Mutation in MGP 3 significantly retarded pollen tube growth and caused defective embryo development.
AT3G62810	1894	1116	1210	2866	2105	1468	-0.911714	5.10267	13.1124	0.00725931	0.0713788	(LYRM7)	complex 1 family protein / LVR family protein;(source:Araport11)
AT5G40770	9169	5746	3168	8846	9360	8608	-0.911674	7.17658	10.3773	0.0129037	0.104446	PROHIBITIN 3 (PHB3)	prohibitin 3
AT4G34630	3224	1872	2757	4791	3631	3621	-0.910845	6.01443	19.1221	0.00261635	0.0358389	NA	prostatic spermine-binding-like protein;(source:Araport11)
AT1G69910	1573	1113	702	1978	1791	1372	-0.910685	4.78701	10.9701	0.0113035	0.0957938	NA	Protein kinase superfamily protein;(source:Araport11)
AT5G25475	1613	1039	966	1956	1686	1836	-0.910302	4.88518	19.6956	0.00240453	0.0340544	NA	AP2/B3-like transcriptional factor family protein;(source:Araport11)
AT3G60500	1477	1092	902	2642	1410	1327	-0.909823	4.84041	9.36374	0.0163698	0.121089	ECERIFERUM 7 (CER7)	Encodes a 3'-5' exoribonuclease, positively regulates CER3 transcription, involved in cuticular wax biosynthesis.
AT4G29670	4377	2286	2204	4435	4182	4490	-0.909322	6.14539	22.075	0.00172602	0.0276277	ATYPICAL CYS HIS RICH THIOREDOXIN 2 (ACHT2)	Encodes a member of the thioredoxin family protein. Located in the chloroplast. Shows high activity towards the chloroplast 2-Cys peroxiredoxin A, and poor activity towards the chloroplast NADP-malate dehydrogenase.
AT1G51310	1163	793	1012	1842	1389	1360	-0.908128	4.62482	14.8995	0.00520195	0.0568249	NA	tRNA (5-methylaminomethyl-2-thiouridylate)-methyltransferase;(source:Araport11)
AT5G02290	1989	1290	1948	3799	2741	1628	-0.907868	5.44322	8.44299	0.0206085	0.138638	(NAK)	Encodes a candidate protein kinase NAK that is similar to the oncogenes met and abl.
AT2G37710	2804	1879	1461	2961	4175	2141	-0.907544	5.64367	10.2522	0.0132776	0.106159	L-TYPE LECTIN RECEPTOR KINASE IV.1 (LECRK-IV.1)	Induced in response to Salicylic acid. The mRNA is cell-to-cell mobile.
AT2G35240	2195	1486	1783	2727	2675	2951	-0.906536	5.49867	21.1489	0.00195707	0.0299787	MULTIPLE ORGANELLAR RNA EDITING FACTOR 6 (MORF6)	Member of MORF family consisting of of nine full-length proteins encoded in the nuclear genome. MORF proteins are required for all RNA editing events in plastids and for many, possibly also all, sites in mitochondria. Potential link between the RNA binding PPR protein and the protein contributing the enzymatic activity in RNA editing.
AT1G71040	2525	1560	1796	2310	3915	2642	-0.906484	5.58854	12.5884	0.00805155	0.0765768	LOW PHOSPHATE ROOT2 (LPR2)	Encodes LPR2. Function together with LPR1 (AT1G23010) and a P5-type ATPase (At5g23630/PDR2) in a common pathway that adjusts root meristem activity to Pi (inorganic phosphate) availability.
AT1G12910	2093	1280	793	2490	2257	1458	-0.904962	5.05657	8.96073	0.0180738	0.128003	ANTHOCYANIN11 (ATAN11)	Encodes LIGHT-REGULATED WD1 (LWD1), a clock proteins regulating circadian period length and photoperiodic flowering.
AT2G37920	936	648	612	1251	1243	858	-0.904051	4.17393	11.3594	0.0103881	0.0907817	EMBRYO DEFECTIVE 1513 (emb1513)	copper ion transmembrane transporter;(source:Araport11)
AT5G61210	3266	2371	2222	4916	3907	3239	-0.902278	6.01693	19.626	0.00242906	0.0342814	SOLUBLE N-ETHYLMALEIMIDE-SENSITIVE FACTOR ADAPTOR PROTEIN 33 (SNAP33)	membrane localized t-SNARE SNAP25 homologue, probably involved in cytokinesis and cell plate formation The mRNA is cell-to-cell mobile.
AT5G39710	609	440	472	1137	699	525	-0.90203	3.65721	6.07958	0.0401771	0.209444	EMBRYO DEFECTIVE 2745 (EMB2745)	Tetratricopeptide repeat (TPR)-like superfamily protein;(source:Araport11)
AT4G11850	1356	961	556	1391	1616	1292	-0.901936	4.54049	9.16757	0.0171725	0.124493	PHOSPHOLIPASE D GAMMA 1 (PLDGAMMA1)	Encodes a phospholipase D (gamma) that is involved in aluminum tolerance and plays a role in membrane lipid modulation under Al stress.
AT4G37920	1222	781	1011	1809	1467	1331	-0.90004	4.63312	15.5836	0.00461295	0.052324	(RP8)	Thylakoid localized protein involved in plastid RNA processing/chloroplast biogenesis; essential for chloroplast development and biogenesis.
AT4G24270	2850	1613	1012	3025	2490	2500	-0.898963	5.4342	10.9932	0.0112464	0.0954934	EMBRYO DEFECTIVE 140 (EMB140)	A locus involved in embryogenesis. Mutations in this locus result in embryo lethality. Splicing-related protein, promotes miRNA biogenesis.
AT5G54170	2268	1215	2933	3987	3222	2719	-0.898474	5.73846	7.53651	0.0262444	0.16152	NA	Polyketide cyclase/dehydrase and lipid transport superfamily protein;(source:Araport11)
AT4G31290	4475	3063	3907	6215	5603	5692	-0.898031	6.56438	22.6522	0.0015993	0.0263661	GAMMA-GLUTAMYL CYCLOTRANSFERASE 2;2 (GGCT2;2)	ChaC-like family protein;(source:Araport11)
AT2G20630	3287	2020	4381	6664	4805	3666	-0.895971	6.34156	7.15429	0.0292066	0.173279	PP2C INDUCED BY AVRRPM1 (PIA1)	PP2C induced by AVRRPM1;(source:Araport11)
AT2G29400	5577	3160	1744	4096	5729	5285	-0.895391	6.36261	7.71024	0.0250247	0.157252	TYPE ONE PROTEIN PHOSPHATASE 1 (TOPP1)	Type 1 protein phosphatase, expressed in roots, rosettes and flowers
AT2G28940	822	569	332	911	766	884	-0.894798	3.79631	6.77543	0.0325772	0.185022	PBS1-LIKE 37 (PBL37)	Protein kinase superfamily protein;(source:Araport11)
AT2G05120	1971	1274	784	1595	2092	2215	-0.893203	5.00959	8.99576	0.017917	0.127379	(NUP133)	Nucleoporin, Nup133/Nup155-like protein;(source:Araport11)
AT4G27490	1324	800	995	1814	1397	1487	-0.891825	4.66631	16.6533	0.00385093	0.0465843	RRP41 LIKE (RRP41L)	3-5-exoribonuclease family protein;(source:Araport11)
AT1G10490	2786.72	1750.97	864.63	2454.39	2393.16	3004.72	-0.891767	5.41765	7.25648	0.0283746	0.170135	NA	GNAT acetyltransferase (DUF699);(source:Araport11)
AT2G33530	1819	892	1211	2843	1449	1560	-0.891429	4.96983	9.78681	0.0147947	0.113601	SERINE CARBOXYPEPTIDASE-LIKE 46 (scpl46)	serine carboxypeptidase-like 46;(source:Araport11)
AT3G62720	3570	2000	976	3289	3321	2820	-0.89044	5.6738	7.15944	0.029164	0.1731	XYLOSYLTRANSFERASE 1 (XT1)	Encodes a protein with xylosyltransferase activity, which is specific for UDP-xylose as donor substrate and for oligosaccharides with a degree of polymerization >4. Although the enzyme utilizes either cellopentaose or cellohexaose, its activity is four-fold higher with cellohexaose as an acceptor compared to cellopentaose. The enzyme is able to add several xylosyl residues to the acceptor forming…
AT3G63400	3632	2449	2702	4438	4339	4463	-0.889915	6.1668	25.1869	0.00116378	0.0214984	NA	Cyclophilin-like peptidyl-prolyl cis-trans isomerase family protein;(source:Araport11)
AT1G14740	4532	2797	1502	2775	5383	4588	-0.88986	6.1252	5.79957	0.0438721	0.220709	TITANIA 1 (TTA1)	Encodes a PHD-finger protein that, with TTA1, is redundantly required for MP-dependent embryonic root meristem initiation.
AT5G24800	1849	1206	995	2090	1542	2378	-0.889779	5.0301	12.4939	0.00820594	0.077448	BASIC LEUCINE ZIPPER 9 (BZIP9)	Encodes bZIP protein BZO2H2.
AT1G07210	3097	1904	1802	3953	3147	3042	-0.889041	5.77511	22.403	0.00165252	0.0269145	NA	Ribosomal protein S18;(source:Araport11)
AT3G05120	1978	1013	832	2186	2025	1354	-0.88836	4.90679	10.8747	0.0115432	0.0967831	GA INSENSITIVE DWARF1A (GID1A)	Encodes a gibberellin (GA) receptor ortholog of the rice GA receptor gene (OsGID1). Has GA-binding activity, showing higher affinity to GA4. Interacts with DELLA proteins in vivo in the presence of GA4. The DELLA region alone can interact with GID1A in GA-dependent manner in a Y2H assay.
AT4G25620	1472	925	827	1556	1790	1437	-0.88826	4.69876	15.4511	0.00472017	0.0530948	NA	hydroxyproline-rich glycoprotein family protein;(source:Araport11)
AT5G27395	2043	1278	916	2287	2048	1915	-0.888101	5.08041	14.3821	0.00571172	0.0604798	NA	Mitochondrial inner membrane translocase complex, subunit Tim44-related protein;(source:Araport11)
AT1G03360	1337	737	1176	1778	1513	1589	-0.887436	4.72534	13.8989	0.00624628	0.0642073	RIBOSOMAL RNA PROCESSING 4 (RRP4)	Encodes a core subunit of the RNA exosome required for the processing of rRNA, several snoRNA and the degradation of aberrant transcripts.
AT1G69840	5720	3942	2664	5705	5440	7059	-0.886778	6.63201	12.5807	0.00806399	0.0766158	HYPERSENSITIVE INDUCED REACTION 1 (ATHIR1)	SPFH/Band 7/PHB domain-containing membrane-associated protein family;(source:Araport11)
AT1G79790	1204	890	547	1459	1154	1330	-0.886652	4.41856	9.61872	0.0153964	0.11634	FLAVIN MONONUCLEOTIDE HYDROLASE 1 (FHY1)	Encodes a chloroplast-localized FMN hydrolase that whose phosphatase activity is FMN-specific.
AT3G11964	6206	3741	1999	4431	5688	7032	-0.884948	6.55353	6.77928	0.0325406	0.185022	RIBOSOMAL RNA PROCESSING 5 (RRP5)	Encodes a nucleolar protein that is a ribosome biogenesis co-factor. Mutants display aberrant RNA processing and female gametophyte development.
AT1G51130	575	351	501	970	637	560	-0.883824	3.5457	6.13227	0.039527	0.207607	(NSE4A)	&#948;-kleisin component of the SMC5/6 complex, possibly involved in synaptonemal complex formation.
AT4G11900	579	509	757	1057	963	863	-0.883631	3.9672	7.07138	0.0299048	0.175994	NA	S-locus lectin protein kinase family protein;(source:Araport11)
AT1G52930	2982	1640	1957	3159	3194	3323	-0.882027	5.71862	23.1617	0.00149705	0.0252628	ARABIDOPSIS HOMOLOGUE OF YEAST BRX1 2 (ATBRX1-2)	Encodes one of two Arabidopsis orthologs of yeast BRX1, a protein involved in maturation of the large ribosomal subunit. The proteins are mainly localized in nucleolus. Mutant plants are affected in pre-rRNA processing.
AT3G27740	6439	3800	3225	6886	6185	6647	-0.88202	6.74247	20.4792	0.00214889	0.0319471	CARBAMOYL PHOSPHATE SYNTHETASE A (CARA)	Encodes carbamoyl phosphate synthetase (CPS) small subunit (carA), also named as VEN6. Heterologous expression of the Arabidopsis VEN3 and VEN6 genes in a CPS-deficient Escherichia coli strain fully restored bacterial growth in minimal medium, demonstrating the enzymatic activity of the VEN3 and VEN6 proteins.
AT2G37410	6946	4258	5572	8502	8447	8139	-0.881467	7.09044	23.5702	0.00142098	0.0244934	TRANSLOCASE INNER MEMBRANE SUBUNIT 17-2 (TIM17-2)	Mitochondrial inner membrane translocase. Together with AtTIM17-1, TIM17-2 has a long C-terminal extension not present in other TIMs. The extension is located in the outer membrane and so TIM17-2 links the inner and outer mitochondrial membranes. The C-terminal region is essential for protein import into mitochondria via the general import pathway but is not necessary for import via the carrier p…
AT4G18440	3470	2501	2904	4609	4622	4205	-0.881268	6.18892	22.5168	0.00162793	0.0267471	NA	L-Aspartase-like family protein;(source:Araport11)
AT1G63880	1744	899	1212	2416	1738	1553	-0.879629	4.94462	14.6811	0.00540978	0.0582803	NA	Encodes a TIR-NBS-LRR class of disease resistance protein effective against Leptosphaeria maculans. The mRNA is cell-to-cell mobile.
AT5G62070	2408	1172	1051	2842	1917	1927	-0.879009	5.17364	12.5137	0.00817326	0.0773203	IQ-DOMAIN 23 (IQD23)	Member of IQ67 (CaM binding) domain containing family.
AT4G12570	2071	1263	636	1577	2098	2018	-0.878588	4.96092	6.57198	0.0345933	0.19202	UBIQUITIN PROTEIN LIGASE 5 (UPL5)	Knock-out mutants showed accelerated senescence of leaves. The mRNA is cell-to-cell mobile.
AT2G18220	2259	1741	1564	2492	2834	3019	-0.878375	5.51047	16.7225	0.00380733	0.0462359	NUCLEOLAR COMPLEX ASSOCIATED 2 (NOC2)	Noc2p family;(source:Araport11)
AT2G06050	4967	3355	5737	8471	6456	6592	-0.87773	6.86382	11.8401	0.00938312	0.0852685	OXOPHYTODIENOATE-REDUCTASE 3 (OPR3)	Encodes a 12-oxophytodienoate reductase that is required for jasmonate biosynthesis. Mutants are male sterile and defective in pollen dehiscence. Shows activity towards 2,4,6-trinitrotoluene. CFA-Ile, CFA-Leu, CFA-Val, CFA-Met and CFA-Ala can restore the fertility of opr3 plants by inducing filament elongation and anther dehiscence.
AT4G01120	1285	903	1076	2361	1076	1532	-0.877692	4.74245	8.39204	0.0208818	0.14014	G-BOX BINDING FACTOR 2 (GBF2)	bZIP (basic leucine zipper) transcription factor that binds to the G-box regulatory element found in many plant promoters. GBF2 nuclear localization is increased by blue light
AT1G57540	772	436	383	748	882	684	-0.87745	3.6571	7.45581	0.0268368	0.16367	NA	40S ribosomal protein;(source:Araport11)
AT4G26550	786	504	371	831	838	767	-0.877369	3.73027	7.74743	0.0247731	0.156428	NA	Got1/Sft2-like vescicle transport protein family;(source:Araport11)
AT5G22100	1236	840	1091	2068	1346	1393	-0.876934	4.69862	12.2212	0.00867272	0.0804119	NA	RNA cyclase family protein;(source:Araport11)
AT1G03970	1095.56	812.58	1048	1747.61	1416.36	1342	-0.87581	4.61069	13.0984	0.00727917	0.071545	G-BOX BINDING FACTOR 4 (GBF4)	encodes a basic leucine zipper G-box binding factor that can bind to G-box motifs only as heterodimers with GBF2 or GBF3. A single amino acid change can confer G-box binding as homodimers.
AT5G23900	10435	6349	13707	21000	13524	12375	-0.875483	7.98036	7.08853	0.0297587	0.175523	NA	Ribosomal protein L13e family protein;(source:Araport11)
AT2G34900	1567	991	2074	2305	2625	2136	-0.875394	5.26569	7.98351	0.0232486	0.150084	IMBIBITION-INDUCIBLE 1 (IMB1)	Encodes a member of the BET subgroup of bromodomain proteins, a novel class of putative transcription factors. Its expression is induced during seed imbibition and downregulated during germination. Seeds of a loss-of-function mutant allele, imb1, show impaired cotyledon greening during germination in abscisic acid (ABA) and express higher levels of ABI5 protein than the wild type. Moreover, imb1 …
AT2G03670	735	368	396	703	707	751	-0.874624	3.56226	7.33447	0.0277598	0.167736	CELL DIVISION CYCLE 48B (CDC48B)	CDC48 - like protein AAA-type ATPaseCell. division control protein 48 homolog B
AT2G34750	5263	3524	2187	3749	5794	6337	-0.874278	6.44795	7.72441	0.0249285	0.15695	NA	RNA polymerase I specific transcription initiation factor RRN3 protein;(source:Araport11)
AT2G33860	3657	2382	1007	3547	3313	3276	-0.869431	5.7865	6.25546	0.0380586	0.203274	ETTIN (ETT)	ettin (ett) mutations have pleiotropic effects on Arabidopsis flower development, causing increases in perianth organ number, decreases in stamen number and anther formation, and apical-basal patterning defects in the gynoecium. The ETTIN gene encodes a protein with homology to DNA binding proteins which bind to auxin response elements. ETT transcript is expressed throughout stage 1 floral merist…
AT3G18940	1758	1388	598	1489	1872	2104	-0.86896	4.90759	5.60067	0.046765	0.229109	(PBAC2)	clast3-like protein;(source:Araport11)
AT1G49950	2815	1651	2319	4420	2354	3337	-0.868615	5.77463	11.5117	0.0100554	0.0885853	TELOMERE REPEAT BINDING FACTOR 1 (TRB1)	Encodes a telomeric DNA binding protein and Single Myb Histone (SMH) gene family member. In vitro, an N-terminal Myb domain enables it to interact with double-stranded telomeric repeats.Mutations in TRB1 and TRB3 enhance the lhp1 mutant phenotype. Triple mutants are more strongly affected than the respective double mutants with lhp1. TRB1 binds non-H3K27me3 target genes predominantly at the trans…
AT1G03830	1752	1204	852	1673	2013	1877	-0.867944	4.9281	12.1033	0.00888512	0.0818863	GUANYLATE-BINDING PROTEIN-LIKE 1 (GBPL1)	Assembles liquid?liquid phase separation (LLPS)-driven condensates within the nucleus to protect against infection and autoimmunity. Pseudo-GTPase which sequesters catalytically active GBPL3 under basal conditions but is displaced by GBPL3 LLPS when it enters the nucleus following immune cues to drive the formation of unique membraneless organelles.
AT4G12290	4040	2310	1785	4039	4515	3178	-0.866783	5.99602	13.552	0.00666947	0.0673392	COPPER AMINE OXIDASE (CUAO)	Copper amine oxidase. Induced by ABA and involved in stomatal closure.
AT3G18080	12567	8008	8355	13600	16772	12138	-0.863583	7.85725	19.302	0.00254745	0.0354361	B-S GLUCOSIDASE 44 (BGLU44)	B-S glucosidase 44;(source:Araport11)
AT5G09225	945	500	1089	1512	1194	1093	-0.863265	4.36767	7.06895	0.0299256	0.175994	NA	transmembrane protein;(source:Araport11)
AT3G12670	4867	2510	2140	4099	4277	5110	-0.863002	6.20824	13.6789	0.00651055	0.0661378	EMBRYO DEFECTIVE 2742 (emb2742)	Cytidine triphosphate synthase; essential for CTP supply in developing embryos.
AT1G05710	1064	880	1471	2452	1462	1383	-0.862453	4.8387	6.44095	0.0359767	0.196811	NA	basic helix-loop-helix (bHLH) DNA-binding superfamily protein;(source:Araport11)
AT1G49980	781	609	322	890	865	761	-0.860912	3.78065	5.83889	0.0433276	0.219429	NA	DNA/RNA polymerases superfamily protein;(source:Araport11)
AT2G15000	1704	935	1169	1807	1796	1923	-0.860203	4.91909	17.6263	0.00329119	0.0419447	NA	caspase-6 protein;(source:Araport11)
AT2G26860	1138	719	448	940	1136	1221	-0.860143	4.18066	7.07081	0.0299097	0.175994	NA	FBD, F-box and Leucine Rich Repeat domains containing protein;(source:Araport11)
AT5G19510	27206.1	16370	19263.9	32398.8	30637	29043.5	-0.859607	8.97194	25.828	0.00107821	0.0204547	NA	Translation elongation factor EF1B/ribosomal protein S6 family protein;(source:Araport11)
AT4G24160	1632	933	1711	2258	1819	2272	-0.859045	5.11721	10.3474	0.0129919	0.104879	NA	Encodes a soluble lysophosphatidic acid acyltransferase with additional triacylglycerol lipase and phosphatidylcholine hydrolyzing enzymatic activities. Plays a pivotal role in maintaining the lipid homeostasis by regulating both phospholipid and neutral lipid levels.
AT1G68140	3108	2135	2072	3286	3416	4020	-0.858629	5.87867	18.0949	0.0030583	0.0400326	NA	zinc finger/BTB domain protein, putative (DUF1644);(source:Araport11)
AT1G03400	799	378	517	837	917	682	-0.858567	3.73475	7.74806	0.0247688	0.156428	NA	A single copy gene that encodes a protein with sequence similarity to tomato E8 (ACC oxidase, the last step in ethylene biosynthesis) involved in ethylene synthesis and fruit ripening in tomato. This gene is not induced by ethylene in siliques. The transcript is found in siliques, etiolated seedlings, leaves, stems and flowers.
AT3G53310	1145	726	558	889	1403	1192	-0.855299	4.26338	7.77423	0.0245937	0.155634	(REM16)	B3 domain transcription factor that binds to and regulates the expression of SOC1 and FT.
AT4G05020	3667	1779	1299	2959	3760	2704	-0.854854	5.68821	9.42023	0.0161476	0.120105	NAD(P)H DEHYDROGENASE B2 (NDB2)	Miitochondrial alternative NADH dehydrogenase.
AT1G04870	2343	1652	2996	3698	3686	3184	-0.8547	5.8508	9.62482	0.015374	0.116244	PROTEIN ARGININE METHYLTRANSFERASE 10 (PRMT10)	Encodes a type I protein arginine methyltransferase based on the At1g04870.2 gene model. PRMT10 can catalyze the asymmetric dimethylation of arginine 3 on histone 4 and can also methylate myelin basic protein in vitro. Mutants lacking PRMT10 flower late due to defects in the autonomous pathway and they have elevated levels of FLC transcripts.
AT3G13470	10832	6812	7374	10159	10795	15288	-0.854371	7.64184	13.1257	0.00724051	0.0712518	CHAPERONIN-60BETA2 (CPN60BETA2)	Encodes a subunit of chloroplasts chaperonins that are involved in mediating the folding of newly synthesized, translocated, or stress-denatured proteins. Cpn60 subunits are: Cpn60alpha1 (At2g28000), AtCpn60alpha2 (At5g18820), AtCpn60beta1 (At1g55490), AtCpn60beta2 (At3g13470), AtCpn60beta3 (At5g56500), AtCpn60beta4 (At1g26230).
AT2G29510	4126	2370	1942	3291	4099	4596	-0.854341	6.04456	12.3081	0.00852038	0.0796233	NA	hypothetical protein (DUF3527);(source:Araport11)
AT5G04410	7672	4535	2737	5300	7003	8707	-0.853655	6.85814	7.06199	0.0299852	0.176172	NAC DOMAIN CONTAINING PROTEIN 2 (NAC2)	NAC family member, functions as a transcriptional activator, regulates flavonoid biosynthesis under high light. The mRNA is cell-to-cell mobile.
AT1G76970	860	578	481	861	1164	767	-0.85358	3.93619	7.70484	0.0250615	0.157361	TOM1-LIKE 4 (TOL4)	Encodes a member of the Arabidopsis TOL (TOM1-LIKE) family of ubiquitin binding proteins that acts redundantly in the recognition and further endocytic sorting of a PIN-FORMED (PIN)-type auxin carrier protein at the plasma membrane, modulating dynamic auxin distribution and associated growth responses.
AT3G01790	3646.68	2035.25	4375.36	5710.98	4688.24	4613.6	-0.853512	6.3546	8.84342	0.0186117	0.130347	NA	Ribosomal protein L13 family protein;(source:Araport11)
AT3G01770	3370	2077	2282	2761	4114	4287	-0.853451	5.94502	12.1408	0.00881678	0.0814669	GLOBAL TRANSCRIPTION FACTOR GROUP E 11 (GTE11)	Bromodomain protein that functions as a negative regulator of sugar and ABA signaling.
AT3G60360	1581	811	1202	1463	1866	1846	-0.852863	4.83214	12.0562	0.00897167	0.0823327	EMBRYO SAC DEVELOPMENT ARREST 14 (EDA14)	embryo sac development arrest 14;(source:Araport11)
AT3G58660	4198	2302	3218	5996	4456	3785	-0.852594	6.27191	15.9018	0.00436781	0.0506365	NA	Ribosomal protein L1p/L10e family;(source:Araport11)
AT1G32580	3967	2292	2452	4131	4290	4143	-0.851943	6.10488	23.5146	0.00143104	0.0246142	MULTIPLE ORGANELLAR RNA EDITING FACTOR 5 (MORF5)	Member of MORF family consisting of of nine full-length proteins encoded in the nuclear genome. MORF proteins are required for all RNA editing events in plastids and for many, possibly also all, sites in mitochondria. Potential link between the RNA binding PPR protein and the protein contributing the enzymatic activity in RNA editing.
AT1G72680	1773	1148	911	1668	2160	1699	-0.851808	4.92274	12.5025	0.00819161	0.0774032	CINNAMYL-ALCOHOL DEHYDROGENASE (CAD1)	Similar to cinnamyl-alcohol dehydrogenases but catalytic activity is low.
AT1G75670	790	473	844	1363	870	915	-0.851799	4.09764	6.84435	0.0319285	0.182804	NA	DNA-directed RNA polymerase;(source:Araport11)
AT5G38110	1167	680	678	1342	1111	1190	-0.850847	4.31679	13.1198	0.00724876	0.071304	ANTI- SILENCING FUNCTION 1B (ASF1B)	This gene is predicted to encode a silencing group A protein. Plant lines expressing RNAi constructs directed against SGA1 have reduced levels of agrobacterium-mediated root transformation. Its expression is regulated during cell cycle progression through E2F transcription factors Functions redundantly with AT1G66740 during gametogenesis
AT5G10380	2315	1392	1250	2889	2290	1996	-0.850315	5.28738	16.263	0.00410911	0.0486147	(RING1)	Encodes a RING finger domain protein with E3 ligase activity that is localized to the lipid rafts of the plasma membrane. Expression is increased in response to fungal pathogen. May be involved in regulation of programmed cell death by facilitating degredation of regulation of PDC activators. The mRNA is cell-to-cell mobile.
AT3G14110	3785	2594	3391	6596	4334	3667	-0.848149	6.30554	12.0289	0.00902237	0.0827353	FLUORESCENT IN BLUE LIGHT (FLU)	Encodes a novel coiled-coil, TPR domain containing protein that is localized to the chloroplast membrane and is involved in chlorophyll biosynthesis. Mutants accumulate protochlorophyllide, an intermediate in the chlorophyll biosynthesis pathway, in dark and release singlet oxygen in plastids in a controlled and non-invasive manner upon a dark/light shift.
AT4G37090	1483	854	948	1982	1538	1247	-0.846318	4.69733	13.3727	0.00690235	0.068734	NA	UDP-N-acetylmuramoyl-L-alanyl-D-glutamate-2, 6-diaminopimelate ligase;(source:Araport11)
AT5G16650	1351	751	517	1437	1348	925	-0.845583	4.33873	7.56998	0.0260036	0.160595	NA	Chaperone DnaJ-domain superfamily protein;(source:Araport11)
AT3G49180	889	656	613	1025	983	1150	-0.84493	4.11977	10.1571	0.013571	0.107667	ROOT INITIATION DEFECTIVE 3 (RID3)	Transducin/WD40 repeat-like superfamily protein;(source:Araport11)
AT3G13940	1477	885	1526	2107	2204	1442	-0.844787	4.97335	9.36911	0.0163486	0.121042	NA	DNA binding / DNA-directed RNA polymerase;(source:Araport11)
AT1G02370	1094	719	1332	1942	1458	1315	-0.843163	4.68409	7.74027	0.0248212	0.156583	NA	Tetratricopeptide repeat (TPR)-like superfamily protein;(source:Araport11)
AT3G63390	779	641	807	1505	879	979	-0.842759	4.19455	7.32328	0.027847	0.168095	NA	hypothetical protein;(source:Araport11)
AT1G50460	1621	977	606	1061	1499	1918	-0.842735	4.63579	5.71565	0.0450639	0.224601	HEXOKINASE-LIKE 1 (HKL1)	Involved in glucose-ethylene crosstalk.
AT4G02930	10563	6656	8525	14529	11637	11526	-0.842295	7.68565	20.6057	0.00211089	0.0315654	NA	GTP binding Elongation factor Tu family protein;(source:Araport11)
AT1G02065	2031	1147	669	1354	1796	2182	-0.841498	4.88495	5.94013	0.0419652	0.215154	SQUAMOSA PROMOTER BINDING PROTEIN-LIKE 8 (SPL8)	Encodes an SBP-box gene, a member of the SPL gene family. Mutants are affected in micro- and megasporogenesis, trichome formation on sepals, and stamen filament elongation.
AT5G02150	580.16	425	430	748.59	733	627	-0.840917	3.53326	6.83241	0.0320397	0.183201	FES1C (Fes1C)	Encodes one of the Arabidopsis orthologs of the human Hsp70-binding protein 1 (HspBP-1) and yeast Fes1p: Fes1A (AT3G09350), Fes1B (AT3G53800), Fes1C (AT5G02150).
AT5G39960	1415	741	406	1449	1038	1076	-0.840215	4.28324	5.56457	0.047316	0.230424	(ENGA-2)	GTP-binding protein;(source:Araport11)
AT1G08570	3570	2279	2184	3510	4135	3890	-0.839189	5.98916	19.0537	0.00264316	0.0361053	ATYPICAL CYS HIS RICH THIOREDOXIN 4 (ACHT4)	Encodes a member of the thioredoxin family protein. Located in the chloroplast. Shows high activity towards the chloroplast 2-Cys peroxiredoxin A, and poor activity towards the chloroplast NADP-malate dehydrogenase. The mRNA is cell-to-cell mobile.
AT5G35330	1274	734	755	1597	1389	989	-0.839048	4.43896	11.3286	0.0104569	0.0911281	METHYL-CPG-BINDING DOMAIN PROTEIN 02 (MBD02)	Protein containing methyl-CpG-binding domain.Has sequence similarity to human MBD proteins.
AT2G15090	1896	1401	1006	2808	2203	1296	-0.838538	5.09741	7.63772	0.0255248	0.158829	3-KETOACYL-COA SYNTHASE 8 (KCS8)	Encodes KCS8, a member of the 3-ketoacyl-CoA synthase family involved in the biosynthesis of VLCFA (very long chain fatty acids). The mRNA is cell-to-cell mobile.
AT5G52160	2012	1156	2227	3461	2389	2140	-0.838344	5.44306	8.37826	0.0209565	0.140394	NA	Bifunctional inhibitor/lipid-transfer protein/seed storage 2S albumin superfamily protein;(source:Araport11)
AT1G13030	1420	778	1083	1798	1330	1602	-0.837937	4.69697	13.1897	0.00715095	0.0705424	COILIN (COILIN)	Encodes a plant coilin, a protein that in other organisms is a major structural scaffolding protein necessary for Cajal body formation, composition and activity. It has been shown to bind both U1 and U1 snRNAs in vitro.
AT3G23580	2899	1949	2584	3879	3578	3446	-0.837236	5.90221	18.5105	0.0028689	0.0383292	RIBONUCLEOTIDE REDUCTASE 2A (RNR2A)	Encodes one of the 3 ribonucleotide reductase (RNR) small subunit genes (RNR2A). Functionally redundant with the ribonucleotide reductase TSO2. mRNA was shown to specifically accumulate during the S-phase of the cell cycle in synchronized tobacco BY2 cells. Critical for cell cycle progression, DNA damage repair and plant development.
AT2G18330	1893	1289	1042	2049	2223	1812	-0.836838	5.06236	14.9567	0.00514919	0.0563248	SHOT1 BINDING ATPASE 3 (SBA3)	Homologue of animal ATPase Family AAA Domain-Containing Protein 3 (ATAD3), which is involved in mitochondrial nucleoid organization; interacts with SHOT1.
AT4G23330	996	596	529	1304	753	982	-0.836682	4.0544	7.77833	0.0245664	0.155543	NA	hypothetical protein;(source:Araport11)
AT2G28000	32815	20696	16011	25032	34138	38995	-0.836387	9.08692	10.1448	0.0136095	0.107785	CHAPERONIN-60ALPHA (CPN60A)	Encodes chaperonin-60 alpha, a molecular chaperone involved in Rubisco folding. Mutants display aberrant chloroplast and embryo development. The mRNA is cell-to-cell mobile.
AT3G17300	1627	985	1163	2725	1441	1352	-0.836383	4.90268	8.58512	0.0198699	0.13582	AT3G17300 (EMB2786)	COMPLEX 1 LYR-like protein;(source:Araport11)
AT5G45500	2377	1416	1445	2655	2776	2081	-0.836307	5.36357	17.8584	0.0031731	0.0409824	NA	RNI-like superfamily protein;(source:Araport11)
AT4G26110	7193	4791	9108	10923	10428	10001	-0.835976	7.42683	9.31162	0.0165784	0.121924	NUCLEOSOME ASSEMBLY PROTEIN1;1 (NAP1;1)	Encodes a member of a small gene family of proteins with similarity to nucleosome assembly proteins.May function in nucleotide excision repair. Loss of function mutations have no obvious visible phenotypes but do seem to affect transcription of NER related genes. The mRNA is cell-to-cell mobile. Plants mutated in three ubiquitously expressed NAP1 genes (NAP1;1~NAP1;3) and organ-specifically expre…
AT2G05710	33397	18750	12478	27141	32862	29989	-0.834569	8.95394	10.196	0.0134501	0.10722	ACONITASE 3 (ACO3)	Encodes an aconitase that can catalyze the conversion of citrate to isocitrate through a cis-aconitate intermediate, indicating that it may participate in the TCA cycle and other primary metabolic pathways. The protein is believed to accumulate in the mitochondria and the cytosol. It affects CSD2 (At2g28190 - a superoxide dismutase) transcript levels and may play a role in the response to oxidati…
AT1G17520	943	647	535	1257	864	950	-0.832471	4.07232	8.83168	0.0186667	0.130637	NA	Single Myb Histone (SMH) gene family member. Contains terminal acidic SANT domain.
AT5G59220	2355	1293	962	2521	2115	1834	-0.832049	5.14644	11.2978	0.0105263	0.0915683	HIGHLY ABA-INDUCED PP2C GENE 1 (HAI1)	Encodes a member of the PP2C family (Clade A protein phosphatases type 2C). Functions as a negative regulator of osmotic stress and ABA signaling.
AT1G11330	2547	1551	1087	2363	3236	1720	-0.830639	5.32895	7.68786	0.0251777	0.157701	RESISTANT TO DFPM INHIBITION OF ABA SIGNALING 2 (RDA2)	Recognizes the 9-methyl?branched sphingoid base, produced as result of cleavage of Phytophthora infestans?ceramide D (Pi-Cer D) by NCER2. the 9-Methyl?branched sphingoid base is specific to microbes and induces plant immune responses by physically interacting with RDA2.
AT3G15351	585	513	535	1000	584	848	-0.830116	3.73944	5.82354	0.0435392	0.219857	NA	P53/DNA damage-regulated protein;(source:Araport11)
AT1G70310	2607	1889	2001	2975	3157	3301	-0.829979	5.702	18.2647	0.00297907	0.0392012	SPERMIDINE SYNTHASE 2 (SPDS2)	Spermidine synthase.
AT3G13175	1255	922	702	1850	1339	1004	-0.829852	4.51461	8.54006	0.0201004	0.136888	PSI-INTERACTING ROOT-CELL ENRICHED 1 (PRCE1)	transmembrane protein;(source:Araport11)
AT5G20635	750	472	702	1000	706	1090	-0.829784	3.94793	6.7197	0.0331143	0.187111	ARABIDOPSIS G PROTEIN GAMMA SUBUNIT 3 (AGG3)	Encodes an atypical heterotrimeric G-protein gamma-subunit involved in guard cell K+-channel regulation and morphological development.
AT3G10530	1937	1249	845	1937	1934	1834	-0.829694	4.9732	11.3448	0.0104206	0.090877	NA	Transducin/WD40 repeat-like superfamily protein;(source:Araport11)
AT3G48090	2929	1848	2237	5470	3042	1792	-0.828084	5.79804	5.57401	0.0471712	0.230235	ENHANCED DISEASE SUSCEPTIBILITY 1 (EDS1)	Component of R gene-mediated disease resistance in Arabidopsis thaliana with homology to eukaryotic lipases.
AT3G56990	2110	1405	1374	2258	2199	2545	-0.827309	5.27334	17.0419	0.00361398	0.0448378	EMBRYO SAC DEVELOPMENT ARREST 7 (EDA7)	embryo sac development arrest 7;(source:Araport11)
AT2G19385	1244	625	774	1143	1285	1274	-0.82506	4.3562	11.6074	0.00985334	0.0878863	NA	zinc ion binding protein;(source:Araport11)
AT1G18850	1397	963	900	1265	1718	1672	-0.825022	4.69083	11.018	0.0111855	0.095216	LANT-SPECIFIC COMPONENT OF THE PRE- RRNA PROCESSING COMPLEX2 (PCP2)	PCP2 encodes a novel plant specific protein that is co-expressed with components of pre-rRNA processing complex. Co-localizes with NuGWD1 and SWA1.
AT1G52370	1373	922	608	1553	1084	1476	-0.823912	4.50201	8.18722	0.0220279	0.144833	NA	Ribosomal protein L22p/L17e family protein;(source:Araport11)
AT1G07170	1022	567	1160	1921	1078	1043	-0.823642	4.46152	5.5134	0.0481115	0.2328	NA	Similar to human splicing factor 3b, 14 kda subunit, SF3b14b.
AT5G67630	1788	1291	1375	1664	2537	2212	-0.823623	5.15351	11.0413	0.0111287	0.0950157	REPTIN, RVB2, RUVBL2, TIP49B (ISE4)	P-loop containing nucleoside triphosphate hydrolases superfamily protein;(source:Araport11)
AT2G41500	1595	1149	852	1742	1533	1862	-0.82345	4.82663	11.5997	0.0098695	0.0878863	LACHESIS (LIS)	Encodes LACHESIS (LIS), a protein with seven WD40 repeats. LIS is homologous to the yeast splicing factor PRP4 which is associated with the U4/U6 complex of the spliceosome. LIS is involved in a mechanism that prevents accessory cells from adopting gametic cell fate: lis mutant forms supernumerary egg cells.
AT1G23380	792	522	618	721	1124	923	-0.823313	3.94267	7.03815	0.0301906	0.176572	KNOTTED1-LIKE HOMEOBOX GENE 6 (KNAT6)	homeodomain transcription factor KNAT6, belonging to class I of KN transcription factor family (which also includes KNAT1 and KNAT2). Expression is increased in as and bop1 leaf mutants.
AT2G27385	7774	5639	3729	7463	8690	8218	-0.822611	7.07365	11.883	0.00929967	0.0846702	NA	Pollen Ole e 1 allergen and extensin family protein;(source:Araport11)
AT1G67530	1321	584	398	1113	1042	955	-0.821152	4.09957	5.74823	0.0445964	0.223148	(PUB7)	ARM repeat superfamily protein;(source:Araport11)
AT2G31725	1037	529	765	1254	1072	981	-0.820845	4.18548	10.1336	0.0136446	0.107953	NA	FAM136A-like protein (DUF842);(source:Araport11)
AT2G18900	2629	1698	913	2084	2398	2795	-0.820835	5.33596	6.77603	0.0325716	0.185022	NA	Transducin/WD40 repeat-like superfamily protein;(source:Araport11)
AT4G02220	1309	909	1219	1607	1458	1910	-0.819607	4.78469	10.8739	0.0115454	0.0967831	NA	zinc finger (MYND type) family protein / programmed cell death 2 C-terminal domain-containing protein;(source:Araport11)
AT2G04740	1125	718	465	1439	853	969	-0.819072	4.15956	6.27993	0.0377753	0.202713	NA	ankyrin repeat family protein;(source:Araport11)
AT4G08500	1980	1364	844	1683	1982	2212	-0.819044	5.02827	8.39902	0.0208441	0.139951	MAPK/ERK KINASE KINASE 1 (MEKK1)	Encodes a member of the A1 subgroup of the MEKK (MAPK/ERK kinase kinase) family. MEKK is another name for Mitogen-Activated Protein Kinase Kinase Kinase (MAPKKK or MAP3K). This subgroup has four members: At4g08500 (MEKK1, also known as ARAKIN, MAP3Kb1, MAPKKK8), At4g08480 (MEKK2, also known as MAP3Kb4, MAPKKK9), At4g08470 (MEKK3, also known as MAP3Kb3, MAPKKK10) and At4g12020 (MEKK4, also known a…
AT5G11880	5304	2992	2503	5862	4522	4723	-0.81866	6.37558	15.5789	0.00461673	0.052324	MESO-DIAMINOPIMELATE DECARBOXYLASE 2 (DAPDC2)	Meso-diaminopimelate decarboxylase which catalyzes the decarboxylation of mesodiaminopimelate, the final reaction in the diaminopimelate L-lysine biosynthetic pathway.
AT4G28200	3517	2289	1173	2964	3364	3369	-0.818298	5.74681	7.09438	0.029709	0.175394	NA	U3 small nucleolar RNA-associated-like protein;(source:Araport11)
AT1G08450	4176	2789	1995	4187	4416	4038	-0.817691	6.12519	13.9967	0.00613311	0.0634209	CALRETICULIN 3 (CRT3)	Encodes one of three Arabidopsis calreticulins. In CRT-deficient mouse fibroblasts, this protein restores ER Ca2+ levels. Non-receptor component required for EFR-mediated immunity. Mutants show de-repressed anthocyanin accumulation in the presence of elf18, and EFR accumulation and signalling.
AT1G60770	3010	1913	1502	3989	2696	2443	-0.817459	5.64208	11.6016	0.00986562	0.0878863	RIBOSOMAL PENTATRICOPEPTIDE REPEAT PROTEIN 4 (RPPR4)	Ribosomal pentatricopeptide repeat protein
AT3G48100	504	363	479	768	578	619	-0.8169	3.43775	5.42085	0.0495944	0.236992	RESPONSE REGULATOR 5 (RR5)	Encodes a transcription repressor that mediates a negative feedback loop in cytokinin signalling. ARR5 expression is upregulated by Class I KNOX genes. Arr5 protein is stabilized by cytokinin in a two-component phosphorelay.
AT1G80480	2496	1785	1298	2811	2681	2450	-0.816037	5.45279	14.061	0.00606011	0.0628808	PLASTID TRANSCRIPTIONALLY ACTIVE 17 (PTAC17)	plastid transcriptionally active 17;(source:Araport11)
AT2G02800	1950	1208	977	2103	1763	1946	-0.815978	5.00336	13.9577	0.00617785	0.063722	PROTEIN KINASE 2B (APK2B)	Encodes protein kinase APK2b.
AT3G29090	1702	1075	1083	2228	1749	1528	-0.814621	4.91815	14.7938	0.00530131	0.0574773	PECTIN METHYLESTERASE 31 (PME31)	Encodes an atypical pectin methylesterase that does not require salt for its activity and has a blockwise mode of pectin demethylesterification.
AT4G21570	4090	2631	1569	4658	3765	3207	-0.814303	5.99669	8.99581	0.0179167	0.127379	NA	organic solute transporter ostalpha protein (DUF300);(source:Araport11)
AT1G15930	18352	10958	16885	25724	21206	19607	-0.814127	8.51486	14.8209	0.00527562	0.057413	NA	Ribosomal protein L7Ae/L30e/S12e/Gadd45 family protein;(source:Araport11)
AT3G14050	2698	1823	1025	2322	3183	2244	-0.813936	5.42262	7.23817	0.0285214	0.17074	RELA/SPOT HOMOLOG 2 (RSH2)	Involved in the maintenance of the (p)ppGp level to accustom plastidial gene expression to darkness.
AT1G11670	1842	1107	751	2123	1181	1854	-0.81387	4.82829	6.99812	0.0305394	0.177832	NA	MATE efflux family protein;(source:Araport11)
AT2G16586	835.56	745.69	1124	1665	1162	1217.99	-0.812982	4.47546	6.6473	0.0338289	0.189394	NA	transmembrane protein;(source:Araport11)
AT5G37350	2265	1632	1992	3512	2374	2671	-0.812369	5.55603	13.8535	0.00629968	0.0645644	NA	Serine/threonine-protein kinase Rio1;(source:Araport11)
AT5G53400	4131	2424	4519	6570	3964	5489	-0.810506	6.46282	8.07857	0.0226686	0.147635	BOBBER1 (BOB1)	Encodes BOBBER1 (BOB1), a non-canonical small heat shock protein required for both development and thermotolerance. BOB1 is cytoplasmic at basal temperatures but forms heat shock granules containing canonical small heat shock proteins at high temperatures. The mRNA is cell-to-cell mobile.
AT5G16970	948	758	916	1163	1474	1177	-0.810457	4.40302	9.26163	0.0167815	0.122525	ALKENAL REDUCTASE (AER)	encodes a 2-alkenal reductase (EC 1.3.1.74), plays a key role in the detoxification of reactive carbonyls
AT4G17615	811	492	692	1177	677	1004	-0.810374	3.97884	6.61128	0.0341918	0.190577	CALCINEURIN B-LIKE PROTEIN 1 (CBL1)	Member of AtCBL (Calcineurin B-like Calcium Sensor Proteins) family. Protein level is increased upon high salt, mannitol, and cold stresses. CBL1 interacts with CIPK23 and recruits the kinase to the plasma membrane where the substrate(s) of CIPK23 may reside. CBL1 localization is regulated by protein modification including myristolation and acylation.
AT5G18200	1141	708	590	1264	1102	1056	-0.809335	4.24052	10.2569	0.0132631	0.106114	NA	encodes an adenylyltransferase
AT5G42150	1746	1179	1376	1664	1851	2584	-0.809326	5.08918	9.7656	0.014869	0.113991	NA	Glutathione S-transferase family protein;(source:Araport11)
AT1G75810	667	429	793	1078	811	863	-0.808779	3.9251	5.75723	0.0444683	0.222645	NA	transmembrane protein;(source:Araport11)
AT1G25682	1717	1162	1282	2540	1893	1552	-0.808277	5.03791	12.9339	0.00751761	0.0731521	(CWC16A)	coiled-coil protein (DUF572);(source:Araport11)
AT3G47250	1702	1174	1418	2357	2154	1676	-0.807949	5.091	14.3369	0.00575923	0.0607743	NA	transmembrane protein, putative (DUF247);(source:Araport11)
AT4G39540	1330	1014	771	1765	1269	1423	-0.807597	4.61963	10.5184	0.012498	0.102258	SHIKIMATE KINASE 2 (SK2)	Encodes a shikimate kinase. Its transcripts appear to be expressed in vegetative tissues and developing embryos. SK2 transcript levels rise in response to Phytophthora infestans spores. SK2 is believed to be localized to the chloroplast.
AT3G48770	1133	575	443	990	1127	817	-0.807012	4.02144	6.59127	0.0343955	0.191316	NA	ATP/DNA binding protein;(source:Araport11)
AT1G72040	6895	4297	2436	6343	6473	5980	-0.805987	6.70078	8.59002	0.0198451	0.135765	DEOXYRIBONUCLEOSIDE KINASE (DNK)	Encodes a multisubstrate deoxyribonucleoside kinase that salvages DNA precursors.
AT4G26070	925	531	528	639	1150	952	-0.805719	3.93839	5.76573	0.0443478	0.222232	MAP KINASE/ ERK KINASE 1 (MEK1)	Member of MAP Kinase Kinase. Likely functions in a stress-activated MAPK pathway. Can phosphorylate the MAPK AtMPK4, in response to stress. Gets phosphorylated by MEKK1 in response to wounding.
AT4G21380	1205	800	651	1481	1189	1077	-0.80396	4.36934	10.3791	0.0128985	0.104446	RECEPTOR KINASE 3 (RK3)	encodes a putative receptor-like serine/threonine protein kinases that is similar to Brassica self-incompatibility (S) locus. Expressed in root. Shoot expression limited to limited to the root-hypocotyl transition zone and at the base of lateral roots as well as in axillary buds, and pedicels.
AT2G39570	2520	1679	800	2046	2359	2470	-0.803766	5.25776	5.85528	0.0431034	0.218646	ACT DOMAIN REPEATS 9 (ACR9)	Encodes a ACT domain-containing protein. The ACT domain, named after bacterial aspartate kinase, chorismate mutase and TyrA (prephenate dehydrogenase), is a regulatory domain that serves as an amino acid-binding site in feedback-regulated amino acid metabolic enzymes.
AT5G39660	692	466	593	842	852	805	-0.801922	3.79487	7.64956	0.0254423	0.158521	CYCLING DOF FACTOR 2 (CDF2)	Dof-type zinc finger domain-containing protein, identical to H-protein promoter binding factor-2a GI:3386546 from (Arabidopsis thaliana). Interacts with LKP2 and FKF1, but its overexpression does not change flowering time under short or long day conditions.
AT1G70090	5893	3165	3074	4668	5851	6087	-0.800662	6.53246	13.5078	0.00672588	0.0676443	GLUCOSYL TRANSFERASE FAMILY 8 (LGT8)	Encodes a protein with putative galacturonosyltransferase activity.
AT3G13160	1188	780	866	1828	1065	1149	-0.798741	4.47434	9.13848	0.0172957	0.124849	RIBOSOMAL PENTATRICOPEPTIDE REPEAT PROTEIN 3B (RPPR3B)	Ribosomal pentatricopeptide repeat protein
AT2G41710	1552	895	1563	2089	1960	1668	-0.798013	4.98349	10.1138	0.0137071	0.1082	(SMOS1)	AP2-type transcription factor which defines the specificity for promoter binding and directly activates transcription of a specific set of SIAMESE-RELATED (SMR) family genes, encoding plant-specific inhibitors of cyclin-dependent kinases and thus inhibiting cell cycle progression at G2 and promoting the onset of endoreplication.
AT3G58700	4318	2517	3949	6835	4433	4135	-0.796994	6.40329	10.3968	0.0128467	0.104298	NA	Ribosomal L5P family protein;(source:Araport11)
AT5G44020	1832	1126	988	2390	1872	1269	-0.796008	4.92623	9.32737	0.016515	0.121642	NA	HAD superfamily, subfamily IIIB acid phosphatase;(source:Araport11)
AT1G05890	3979	2273	2659	4371	3849	4191	-0.795874	6.10547	20.6563	0.00209594	0.03143	ARIADNE 5 (ARI5)	RING/U-box superfamily protein;(source:Araport11)
AT2G43110	1145	751	1196	1357	1754	1304	-0.794367	4.61866	8.1951	0.0219824	0.144739	NA	U3 containing 90S pre-ribosomal complex subunit;(source:Araport11)
AT2G31810	2590	1698	1092	2659	2176	2598	-0.794207	5.36705	9.68419	0.0151584	0.115261	ACETOLACTATE SYNTHASE SMALL SUBUNIT 1 (AHASS1)	Encodes the small subunit of acetolactate synthase; partially responsible for resistance to hypoxic stress.
AT5G54770	102798	54677	64964	107692	110952	89095	-0.794046	10.7351	19.0702	0.00263664	0.0360554	(THI1)	Encodes a thiamine biosynthetic gene that has a dual function in thiamine biosynthesis and mitochondrial DNA damage tolerance. It appears to be involved in producing the thiazole portion of thiamine (vitamin B1). A crystal structure of the protein reveals that it forms a 2-ring homo-octamer. The mRNA is cell-to-cell mobile.
AT2G24500	2973	1873	1301	3213	2974	2322	-0.793756	5.5559	10.7784	0.011792	0.0982972	(FZF)	Encodes a C2H2 zinc finger protein FZF. Involved in cold regulated rRNA processing and the accumulation of CBF protein. Cytosolic ribosomal 60S-biogenesis factor.
AT4G03320	866	493	709	843	982	1060	-0.793179	4.01175	7.49503	0.0265467	0.162757	TRANSLOCON AT THE INNER ENVELOPE MEMBRANE OF CHLOROPLASTS 20-IV (tic20-IV)	Encodes a component of the TIC (translocon at the inner envelope membrane of chloroplasts) protein translocation machinery mediating the protein translocation across the inner envelope of plastids. The Arabidopsis genome encodes four Tic20 homologous proteins, AT1G04940(Tic20-I), AT2G47840(Tic20-II), AT4G03320(Tic20-IV) and AT5G55710(Tic20-V).
AT4G35050	2160.1	1374.42	1476.8	3339	1913.36	1841.26	-0.791219	5.28423	9.87236	0.0144999	0.112191	MULTICOPY SUPPRESSOR OF IRA1 3 (MSI3)	Encodes a WD-40 repeat protein similar to yeast MSI1. The predicted protein has a DWD motif. It can bind to DDB1a in Y2H assays, and DDB1b in co-IP assays, and may be involved in the formation of a CUL4-based E3 ubiquitin ligase
AT5G08610	5395	3966	2768	4399	6442	6012	-0.790714	6.55895	9.06579	0.0176087	0.12613	PIGMENT DEFECTIVE 340 (PDE340)	P-loop containing nucleoside triphosphate hydrolases superfamily protein;(source:Araport11)
AT5G23090	1010	533	564	916	1044	919	-0.789246	4.00489	8.54804	0.0200593	0.136652	NUCLEAR FACTOR Y, SUBUNIT B13 (NF-YB13)	nuclear factor Y, subunit B13;(source:Araport11)
AT5G05540	1309	866	546	1556	1018	1190	-0.787799	4.38142	6.84458	0.0319264	0.182804	SMALL RNA DEGRADING NUCLEASE 2 (SDN2)	small RNA degrading nuclease 2;(source:Araport11)
AT2G45500	814	539	371	981	766	648	-0.787729	3.72858	5.52944	0.0478603	0.232141	NA	AAA-type ATPase family protein;(source:Araport11)
AT3G46040	7388	4549	7301	12609	7772	7134	-0.787513	7.24147	8.65106	0.0195387	0.134505	RIBOSOMAL PROTEIN S15A D (RPS15AD)	Regulated by TCP20. The mRNA is cell-to-cell mobile.
AT4G16950	6114.25	3115.74	3251.02	4963.2	6464.21	5493.35	-0.787451	6.56086	14.1683	0.00594075	0.062041	RECOGNITION OF PERONOSPORA PARASITICA 5 (RPP5)	Contains a putative nucleotide binding site and leucine-rich repeats. Similar to the plant resistance genes N and L6, and to the toll and interleukin-1 receptors. Confers resistance to Peronospora parasitica.
AT1G69070	3503	2112	1740	3697	3691	2749	-0.787374	5.81186	13.5183	0.00671241	0.067593	NA	nucleolar-like protein;(source:Araport11)
AT3G25150	6224	3685	4212	7175	6205	6252	-0.786776	6.7677	21.4601	0.00187529	0.0292439	(ATG3BP6)	Nuclear transport factor 2 (NTF2) family protein with RNA binding (RRM-RBD-RNP motifs) domain-containing protein;(source:Araport11)
AT5G18110	3116	1809	2703	4450	3156	3150	-0.786735	5.89369	12.8128	0.00769956	0.0742537	NOVEL CAP-BINDING PROTEIN (NCBP)	Putative cap-binding protein;(source:Araport11)
AT1G79590	1331	935	592	1495	1228	1244	-0.786447	4.46121	8.12595	0.0223863	0.146393	SYNTAXIN OF PLANTS 52 (SYP52)	Encodes one of 24 Arabidopsis syntaxins. Its mRNA has been shown to be expressed; TGN/vacuole localized.
AT3G26900	1700	1132	1180	2680	1469	1522	-0.784239	4.96451	8.95466	0.0181011	0.128067	SHIKIMATE KINASE-LIKE 1 (SKL1)	Encodes a protein with some sequence similarity to shikimate kinases, but a truncated form of this protein (lacking a putative N-terminal chloroplast transit peptide) does not have shikimate kinase activity in vitro. skl1-3 mutants have a variegated phenotype and skl1-8 mutants have an albino phenotype consistent with the observation of chloroplast defects in these mutants.
AT2G36530	62582	36780	43214	69114	66681	61936	-0.784055	10.1019	21.3696	0.00189863	0.0294561	LOW EXPRESSION OF OSMOTICALLY RESPONSIVE GENES 2 (LOS2)	Involved in light-dependent cold tolerance and encodes an enolase. Protein is tyrosine-phosphorylated and its phosphorylation state is modulated in response to ABA in Arabidopsis thaliana seeds. Affects seed size and weight by adjusting cytokinin content and forming ENO2-bZIP75 complex. The los2 mutant has an autoimmune response through a perturbation of glycolysis from the reduction of the enola…
AT1G58235	1478.64	853	1168	2000	1707	1202	-0.783896	4.76219	10.0394	0.0139454	0.109421	NA	hypothetical protein;(source:Araport11)
AT3G16500	4094	2511	3426	5350	4205	4533	-0.783821	6.28896	16.4172	0.0040046	0.0478317	PHYTOCHROME-ASSOCIATED PROTEIN 1 (PAP1)	phytochrome-associated protein 1 (PAP1)
AT5G18140	1213.83	672.45	1219.88	1976.95	1274.71	1153.76	-0.783326	4.60314	6.70179	0.0332892	0.187681	DNA J PROTEIN A69 (DJC69)	Chaperone DnaJ-domain superfamily protein;(source:Araport11)
AT1G21410	1101	942	882	1621	1174	1389	-0.782038	4.53954	9.83491	0.014628	0.112678	(SKP2A)	AtSKP2;1 is a homolog of human SKP2, the human F-box protein that recruits E2F1. Contains an F-box motif at the N-terminal region and a C-terminal Leu-rich repeat domain. Forms part of an E3-ubiquitin-ligase SCF (Skp1, cullin, F-box) complex and recruits phosphorylated AtE2Fc, a transcriptional factor that might play a role in cell division and during the transition from skotomorphogenesis to pho…
AT1G52340	1628	964.45	1478	2707.63	1648.51	1414.84	-0.781641	4.98974	7.64022	0.0255074	0.158802	ABA DEFICIENT 2 (ABA2)	Encodes a cytosolic short-chain dehydrogenase/reductase involved in the conversion of xanthoxin to ABA-aldehyde during ABA biosynthesis. Mutants are insensitive to sucrose and glucose.
AT2G13790	1350.72	1068.12	1428.57	2038.88	1803.05	1682.13	-0.780974	4.94062	10.6358	0.0121728	0.100321	SOMATIC EMBRYOGENESIS RECEPTOR-LIKE KINASE 4 (SERK4)	Receptor-like protein kinase that plays a role in myriad processes such as cell death, defense response, stomatal movement,and brassinosteroid signalling.
AT3G45770	2550	1321	1727	3162	2238	2311	-0.779845	5.41714	14.1591	0.00595095	0.0621207	NA	Encodes a mitochondrial enoyl-ACP reductase, a component of the fatty acid synthase complex.
AT2G24180	2195	1377	903	1542	2710	1809	-0.77967	5.08611	6.03561	0.0407302	0.211131	CYTOCHROME P450 71B6 (CYP71B6)	Encodes a cytochrome P450 monooxygenase that converts indole-3-acetonitrile to indole-3-aldehyde / indole-3-carboxylic acid and cyanide. The mRNA is cell-to-cell mobile.
AT3G54090	2533	1912	2739	3548	3887	2845	-0.779536	5.83733	10.3411	0.0130104	0.104959	FRUCTOKINASE-LIKE 1 (FLN1)	Encodes a fructokinase-like protein (AT3G54090/FLN1, AT1G69200/FLN2), a member of the pfkB-carbohydrate kinase family. FLN1 and FLN2 are potential plastidial thioredoxin z (TRX z) targets. Mutants display mutant chloroplast development, general plant growth and development defects and defects in PEP-dependent transcription.
AT4G20380	1919	1429	837	1658	1954	2142	-0.778853	5.01206	7.26192	0.0283311	0.169959	LESION SIMULATING DISEASE 1 (LSD1)	LSD1 monitors a superoxide-dependent signal and negatively regulates a plant cell death pathway. contains zinc-finger motifs. LSD1 negatively regulates a basal defense pathway that can act upstream or independently of both NIM1/NPR1 function and SA accumulation following avirulent or virulent pathogen challenge
AT5G65490	1865	1294	1044	2343	1968	1548	-0.778493	5.02092	11.5208	0.0100359	0.0885707	NA	suppressor-like protein;(source:Araport11)
AT1G63830	2823	1525	2302	3170	2958	3071	-0.77844	5.68064	14.8707	0.00522878	0.0570658	NA	PLAC8 family protein;(source:Araport11)
AT4G36130	13143.4	8342.59	9282	16747.3	13326.8	12795.6	-0.777173	7.89404	19.1733	0.00259651	0.0356678	NA	Ribosomal protein L2 family;(source:Araport11)
AT3G13570	4806	2868	2331	4603	3980	5010	-0.777017	6.24662	12.9952	0.00742761	0.0725038	SC35-LIKE SPLICING FACTOR 30A (SCL30A)	encodes an SC35-like splicing factor of 30 kD that is localized to the nuclear specks. Barta et al (2010) have proposed a nomenclature for Serine/Arginine-Rich Protein Splicing Factors (SR proteins): Plant Cell. 2010, 22:2926.
AT1G23310	39401	23789	22711	43034	39480	35524	-0.776525	9.35819	19.4757	0.0024831	0.0347804	GLUTAMATE:GLYOXYLATE AMINOTRANSFERASE (GGT1)	Identified by cloning the gene that corresponded to a purified protein having glyoxylate aminotransferase activity. Localized to the peroxisome and thought to be involved in photorespiration/ metabolic salvage pathway.
AT5G10290	1564	905	565	1202	1526	1335	-0.776179	4.50848	6.43768	0.0360122	0.196831	NA	leucine-rich repeat transmembrane protein kinase family protein;(source:Araport11)
AT2G37400	1820	1182	2070	3322	2137	1805	-0.775989	5.32486	6.61595	0.0341445	0.190357	NA	Tetratricopeptide repeat (TPR)-like superfamily protein;(source:Araport11)
AT1G26740	1771	1149	1575	2383	2228	1714	-0.775637	5.13505	12.2504	0.00862126	0.0801985	NA	Ribosomal L32p protein family;(source:Araport11)
AT3G45030	8682	5564	7764	10905	10312	9618	-0.774534	7.42427	15.9647	0.00432129	0.0503382	NA	Ribosomal protein S10p/S20e family protein;(source:Araport11)
AT1G55110	2760	1611	1355	2186	2914	2634	-0.774495	5.43872	11.0058	0.0112153	0.0953493	INDETERMINATE(ID)-DOMAIN 7 (IDD7)	indeterminate(ID)-domain 7;(source:Araport11)
AT1G11310	4561.54	2980.71	2168	4932.06	4486.41	3898.85	-0.77413	6.21078	12.8273	0.00767742	0.0741056	MILDEW RESISTANCE LOCUS O 2 (MLO2)	A member of a large family of seven-transmembrane domain proteins specific to plants, homologs of the barley mildew resistance locus o (MLO) protein. The Arabidopsis genome contains 15 genes encoding MLO proteins, with localization in plasma membrane. Phylogenetic analysis revealed four clades of closely-related AtMLO genes. ATMLO2 belongs to the clade IV, with AtMLO3, AtMLO6 and AtMLO12. The gen…
AT1G57820	3847	2566	2918	4662	4121	4221	-0.773488	6.17966	19.4971	0.00247532	0.0347319	VARIANT IN METHYLATION 1 (VIM1)	Encodes a 645-amino acid methylcytosine-binding protein with a PHD domain, two RING finger domains, and an SRA domain that is involved in centromere heterochromatinization. This protein functions as an E3 ubiquitin ligase in vitro. The protein has been shown to bind to methylated cytosines of CG, CNG and CNN motifs via its SRA domain but has a preference for the former. It plays a role in the est…
AT5G67220	3363	1932	2298	3398	3730	3283	-0.772816	5.86202	18.2103	0.00300415	0.0394334	NA	FMN-linked oxidoreductases superfamily protein;(source:Araport11)
AT2G44040	2411	1280	1306	2653	2009	2116	-0.772123	5.23668	14.4201	0.00567225	0.0602502	NA	Dihydrodipicolinate reductase, bacterial/plant;(source:Araport11)
AT2G26240	987	588	1235	1332	1345	1291	-0.771888	4.47186	5.92872	0.042116	0.215545	NA	Transmembrane proteins 14C;(source:Araport11)
AT3G57000	2465	1454	3125	4297	3009	2725	-0.771261	5.79613	6.00768	0.0410866	0.212206	NA	nucleolar essential protein-like protein;(source:Araport11)
AT3G57520	12144	7023	3751	8910	10434	11041	-0.771032	7.41333	6.01337	0.0410136	0.211965	SEED IMBIBITION 2 (SIP2)	SIP2 encodes a raffinose-specific alpha-galactosidase that catalyzes the breakdown of raffinose into alpha-galatose and sucrose. This enzyme may function in unloading raffinose from the phloem as part of sink metabolism. Although it was originally predicted to act as a raffinose synthase (RS), that activity was not observed for recombinant SIP2.
AT1G55310	4509	2728	2588	4642	3910	4845	-0.770535	6.2269	16.1358	0.00419794	0.0493763	SC35-LIKE SPLICING FACTOR 33 (SCL33)	Encodes a SR spliceosome protein that is localized to nuclear specks, interacts with SR45 and the U1-70K protein of the U1 snRNP, has sequence similar to human SC35 protein. Barta et al (2010) have proposed a nomenclature for Serine/Arginine-Rich Protein Splicing Factors (SR proteins): Plant Cell. 2010, 22:2926.
AT3G18050	3799	2052	1953	3299	3617	3573	-0.769769	5.87647	15.0805	0.00503731	0.0555526	NA	GPI-anchored protein;(source:Araport11)
AT3G27060	6661	3863	4253	7064	7301	5856	-0.769489	6.8168	18.7907	0.00274956	0.0371176	TSO MEANING 'UGLY' IN CHINESE 2 (TSO2)	Encodes one of the 3 ribonucleotide reductase (RNR) small subunit genes. TSO2 transcription occurs predominantly at the S-phase of the cell cycle and its expression pattern is consistent with its role in dNDP biosynthesis during DNA replication in actively dividing cells. Critical for cell cycle progression, DNA damage repair and plant development.
AT3G17410	3183	1742	1846	2416	3831	2860	-0.76591	5.67782	10.127	0.0136655	0.108048	PUTATIVE RECEPTOR-LIKE CYTOPLASMIC KINASE 1 (CARK1)	Positively regulates ABA-mediated physiological responses via phosphorylation on RCAR3/ RCAR11; forms homo- or heterodimers in a kinase active dependent manner.
AT1G31280	2660	1453	1031	1639	2210	2919	-0.765194	5.2588	5.63546	0.0462417	0.227526	ARGONAUTE 2 (AGO2)	Encodes Argonaute gene that binds viral siRNAs and is involved in antiviral defense response. Regulates innate immunity.Mutants have increased susceptibility to Potato virus X and tobacco rattle virus.
AT1G09640	17517	9912	10757	17716	17872	16184	-0.762841	8.17728	19.8328	0.00235711	0.033716	NA	Translation elongation factor EF1B, gamma chain;(source:Araport11)
AT4G14000	1997.61	1564.97	1836.1	3142	2222	2268	-0.762032	5.40865	11.5213	0.0100349	0.0885707	NA	Putative methyltransferase family protein;(source:Araport11)
AT5G23535	2794	1527	2838	3763	3121	3051	-0.76184	5.79279	9.4975	0.0158498	0.118509	NA	KOW domain-containing protein;(source:Araport11)
AT4G01860	2012	1556	778	2082	1834	2023	-0.761822	5.05585	6.30451	0.0374934	0.201874	NA	Transducin family protein / WD-40 repeat family protein;(source:Araport11)
AT1G18900	2100	1027	817	1475	1858	1826	-0.760397	4.86072	7.629	0.0255859	0.159004	NA	Pentatricopeptide repeat (PPR) superfamily protein;(source:Araport11)
AT3G19130	2608	1682	1192	2354	2708	2329	-0.759331	5.3739	10.3203	0.0130725	0.105284	RNA-BINDING PROTEIN 47B (RBP47B)	RBP47B, is a component of the stress granule proteome and interacts with 2',3'-cAMP.
AT2G18440	10550	6538	7347	13331	8911	11275	-0.758999	7.54709	14.6989	0.00539254	0.0581462	GENE WITH UNSTABLE TRANSCRIPT 15 (GUT15)	Encodes a noncoding RNA, a member of an emerging class of transcripts that lack significant open reading frames and encode RNA as their final product. Has been identified as a translated small open reading frame by ribosome profiling.
AT5G51430	5266	2919	1945	4443	3868	5061	-0.758674	6.23094	7.97633	0.0232931	0.15027	EMBRYO YELLOW (EYE)	Encodes a protein that is homologous to Cog7, a subunit of the conserved oligomeric Golgi (COG) complex, which is required for the normal morphology and function of the Golgi apparatus. It is likely to be involved in transport or retention of Golgi-localized proteins and in maintenance of Golgi morphology.
AT1G13270	2018	1190	1742	2135	2186	2458	-0.757603	5.25292	11.7226	0.00961703	0.086641	METHIONINE AMINOPEPTIDASE 1B (MAP1C)	Encodes a methionine aminopeptidase formerly called MAP1B, renamed to MAP1C.
AT2G35820	1540	1072	1850	1924	2443	1896	-0.756981	5.13667	7.11905	0.0295008	0.174501	NA	ureidoglycolate hydrolase;(source:Araport11)
AT2G32930	1620	857	875	1874	1336	1298	-0.75645	4.65098	10.3556	0.0129677	0.104788	ZINC FINGER NUCLEASE 2 (ZFN2)	Encodes a zinc finger protein.
AT4G01037	2370	1784	1898	3962	2457	2084	-0.755532	5.55836	8.75793	0.0190166	0.131927	WHAT IS THIS FACTOR 1 (WTF1)	Ubiquitin carboxyl-terminal hydrolase family protein;(source:Araport11)
AT2G35900	1461	713	822	1571	1152	1276	-0.75485	4.48303	10.1644	0.0135479	0.107575	NA	Mal d 1-associated protein;(source:Araport11)
AT3G58180	1446	826	1111	1776	1383	1462	-0.754467	4.69222	11.6556	0.00975357	0.0873242	NA	ARM repeat superfamily protein;(source:Araport11)
AT4G02790	3235	1869	2185	4102	2774	3040	-0.752209	5.78995	14.2566	0.0058448	0.0612768	EMBRYO DEFECTIVE 3129 (EMB3129)	Encodes a GTPase that is targeted to chloroplasts and co-fractionated with chloroplast ribosomes. Mutants are embryo lethal due to this essential function being lost.
AT2G15790	930	661	613	1118	970	939	-0.751946	4.08515	8.57496	0.0199216	0.135942	SQUINT (SQN)	SQN encodes the Arabidopsis homolog of cyclophilin 40 (CyP40). It is specifically required for the vegetative but not the reproductive maturation of the shoot. Belongs to one of the 36 carboxylate clamp (CC)-tetratricopeptide repeat (TPR) proteins (Prasad 2010, Pubmed ID: 20856808) with potential to interact with Hsp90/Hsp70 as co-chaperones.
AT3G19170	14903	8447	6352	12021	13973	13276	-0.751899	7.78775	10.5835	0.0123164	0.101249	PRESEQUENCE PROTEASE 1 (PREP1)	Zinc metalloprotease pitrilysin subfamily A. Signal peptide degrading enzyme targeted to mitochondria and chloroplasts. Expressed only in siliques and flowers
AT1G55880	1068	528	822	1292	1085	899	-0.751209	4.19467	7.60143	0.0257799	0.15979	NA	Pyridoxal-5-phosphate-dependent enzyme family protein;(source:Araport11)
AT2G29140	3616	1937	1331	2532	2819	3620	-0.750688	5.66482	6.70378	0.0332698	0.187681	PUMILIO 3 (PUM3)	Encodes a member of the Arabidopsis Pumilio (APUM) proteins containing PUF domain (eight repeats of approximately 36 amino acids each). PUF proteins regulate both mRNA stability and translation through sequence-specific binding to the 3' UTR of target mRNA transcripts. The mRNA is cell-to-cell mobile.
AT5G44660	1053	695	939	1216	963	1509	-0.750401	4.37953	6.97639	0.030731	0.178564	NA	hypothetical protein;(source:Araport11)
AT3G13740	1553	979	623	1633	1276	1314	-0.750267	4.56347	7.16754	0.0290971	0.172968	(RNC4)	Encodes one of two chloroplast Mini-RNase III-like enzymes in Arabidopsis. Double mutants display imprecise maturation of 23S rRNA and other rRNAs.
AT5G13650	17935	10703	5976	15670	15874	14160	-0.750017	8.002	6.98463	0.0306582	0.17831	SUPPRESSOR OF VARIEGATION 3 (SVR3)	Encodes SVR3, a putative chloroplast TypA translation elongation GTPase. Loss of SVR3 suppresses variegation mediated by var2. SVR3 is essential for plants? ability to develop functional chloroplasts under chilling stress (8C), but not at normal temperature (22C).
AT2G43650	3840	2573	2369	3580	4177	4109	-0.746767	6.06452	14.5173	0.00557267	0.0595057	EMBRYO DEFECTIVE 2777 (EMB2777)	SAS10/C1D family protein. Loss of function mutants are embryo lethal.Ubiquitously expressed, with preference for tissues undergoing rapid cellular growth and differentiation.
AT5G65180	1170	523	570	882	1001	1059	-0.746229	4.05596	6.68898	0.0334151	0.188109	NA	ENTH/VHS family protein;(source:Araport11)
AT5G63020	693	559	502	908	852	672	-0.746006	3.77017	6.07433	0.0402426	0.209557	SUPPRESSORS OF TOPP4-1 (SUT1)	Nucleotide binding leucine rich repeat protein of the C-NB-LRR (CNL) type. Involved in TOPP4 mediated immune response.
AT3G02200	7731	4841	2437	5866	6514	7311	-0.744797	6.79736	5.45072	0.0491094	0.235612	NA	Proteasome component (PCI) domain protein;(source:Araport11)
AT1G63360	1021	592	558	951	1138	810	-0.744772	4.02815	7.0759	0.0298661	0.175985	NA	Disease resistance protein (CC-NBS-LRR class) family;(source:Araport11)
AT1G03110	1804	959	604	1629	1372	1392	-0.743965	4.62456	6.23311	0.0383197	0.204186	TRNA MODIFICATION 82 (TRM82)	Encodes a gene involved in the modification of nucleosides in tRNA. Mutants have no 7-methylguanosine.
AT3G56510	1952	1087	979	1802	1755	1764	-0.743587	4.90497	12.0992	0.00889261	0.0819176	NA	RNA-binding (RRM/RBD/RNP motifs) family protein;(source:Araport11)
AT5G21160	5209	2996	2434	4690	4480	4897	-0.743255	6.30801	12.7329	0.00782248	0.0750867	LA RELATED PROTEIN 1A (LARP1A)	Encodes a protein with sequence similarity to mRNA binding proteins from humans. LARP1a is involved in mRNA degradation in response to heat stress. Upon heat stress LARP1a interacts with XRN4 and appears to be responsible for addressing XRN4 to the polysome. LARP1/XRN4 double mutants are impaired in thermotolerance and lower levels of heat induced RNA turnover.
AT5G14570	1728	788	1126	1692	1599	1526	-0.741846	4.76014	11.1392	0.0108937	0.0937543	HIGH AFFINITY NITRATE TRANSPORTER 2.7 (NRT2.7)	Encodes ATNRT2.7, a nitrate transporter that controls nitrate content in seeds. Expression is detected in reproductive organs and peaks in seeds. Localized to the vacuolar membrane.
AT5G10860	9068	6215	8085	12973	10053	9242	-0.741809	7.49556	13.2364	0.00708649	0.0700724	CBS DOMAIN CONTAINING PROTEIN 3 (CBSX3)	Encodes a single cystathionine beta-Synthase domain-containing protein. Modulates development by regulating the thioredoxin system.
AT4G36680	1693	1030	1349	2363	1829	1381	-0.74173	4.95906	9.6106	0.0154263	0.116457	RIBOSOMAL PENTATRICOPEPTIDE REPEAT PROTEIN 7 (RPPR7)	Ribosomal pentatricopeptide repeat protein
AT1G66970	6298	3710	2048	4853	6228	4683	-0.741433	6.4728	5.89646	0.0425461	0.217014	SHV3-LIKE 2 (SVL2)	Encodes a member of the glycerophosphodiester phosphodiesterase like (GDPD-like) family.
AT3G57290	10040	6131	6176	11744	8904	9459	-0.741289	7.39851	16.8704	0.00371617	0.0455687	EUKARYOTIC TRANSLATION INITIATION FACTOR 3E (EIF3E)	Encodes a protein that is found in not only the eif3 complex but also in association with subunits of the COP9 signalosome. eIF3e appears to be subjected to proteasome-dependent degradation that requires the PCI domain of eIF3e. The level of eIF3e present in cells appears to affect the rate of translation.
AT1G70530	2170	1317	715	1774	2166	1578	-0.741181	4.95755	5.4623	0.048923	0.235045	CYSTEINE-RICH RLK (RECEPTOR-LIKE PROTEIN KINASE) 3 (CRK3)	Encodes a cysteine-rich receptor-like protein kinase.
AT1G22070	2189	1218	902	2493	1862	1358	-0.740673	4.9933	6.79367	0.0324039	0.184519	TGA1A-RELATED GENE 3 (TGA3)	Encodes a transcription factor. Like other TGAla-related factors, TGA3 has a highly conserved bZIP region and exhibits similar DNA-binding properties.
AT2G45620	3979	2431	1364	4106	3124	3042	-0.740197	5.84613	6.55509	0.0347678	0.1929	UTP:RNA URIDYLYLTRANSFERASE 1 (URT1)	Nucleotidyltransferase family protein involved in transcript polyadenylation. TUTase which connects decapping activators and prevents the accumulation of excessively deadenylated mRNAs to avoid siRNA biogenesis.
AT2G44510	727	512	561	1066	646	762	-0.73909	3.79315	5.64863	0.0460456	0.226883	NA	CDK inhibitor P21 binding protein;(source:Araport11)
AT1G09430	3509.74	2468.2	1863	2832	4081	3584.85	-0.738883	5.89385	8.9797	0.0179886	0.127571	ATP-CITRATE LYASE A-3 (ACLA-3)	Encodes subunit A of the heteromeric enzyme ATP citrate lyase (ACL). In animals, ACL is encoded by a single gene; ACL in Arabidopsis is composed of two polypeptides, ACLA (encoded by 3 genes) and ACLB (encoded by 2 genes). The holoenzyme has an A(4)B(4)stoichiometry. Expression of both ACLA and ACLB but not of either of the subunits alone results in ACL activity.
[truncated: 3,084 more rows]

## Sheet: DE miRNAs
miRNAs
	WT1s	WT2s	WT3s	vps1s	vps2s	vps3s	logFC (WT-vps)	logCPM	F	PValue	FDR	total reads	total reads log2	miRNA	target
UP-REGULATED
[truncated: 103 more rows]

## Sheet: DE tasiRNA and phasiRNAs
PHASI-RNA
[truncated: 32 more rows]
